# Supplementary material for: FtsN maintains active septal cell wall synthesis by forming a processive complex with the septum-specific peptidoglycan synthases in E. coli
Source: Nat Commun. 2022 Sep 30;13:5751. doi: 10.1038/s41467-022-33404-8 (PMC9525312; doi:10.1038/s41467-022-33404-8)
Supplement: Supplementary file 10 — Source Data [file 41467_2022_33404_MOESM10_ESM.xlsx]

## Sheet: Figure 1C
Figure 1C
Mean spatial autocorrelation function (ACF) curves of FtsZ-rings and FtsN-rings
	FtsZ (data from Lyu et al. 2016, PMID 27310678, Fig. 1C)		FtsN
Molecule pair distance (r, nm)	Autocorrelation function (ACF)	Error (s.e.m.)	Autocorrelation function (ACF)	Error (s.e.m.)
0	1.48374	0.01953	1.38698	0.01355
5	1.45661	0.01882	1.38549	0.0126
10	1.47075	0.01934	1.37558	0.01262
15	1.44135	0.01767	1.3607	0.0133
20	1.42762	0.01711	1.34896	0.01175
25	1.41376	0.01584	1.33586	0.01132
30	1.39318	0.01485	1.3262	0.01138
35	1.37076	0.01323	1.30359	0.01105
40	1.35104	0.01426	1.29616	0.01035
45	1.3334	0.01412	1.27714	0.01099
50	1.30518	0.01308	1.25028	0.01004
55	1.28138	0.0144	1.2332	0.00991
60	1.2542	0.01419	1.2134	0.01037
65	1.2282	0.01232	1.19796	0.01115
70	1.21135	0.01203	1.17829	0.0102
75	1.19874	0.01284	1.17178	0.01019
80	1.17926	0.01361	1.1536	0.01054
85	1.16513	0.01317	1.14318	0.01011
90	1.14497	0.01447	1.11717	0.00951
95	1.13233	0.01242	1.11253	0.01077
100	1.12327	0.01282	1.10893	0.00903
105	1.10224	0.01416	1.09637	0.00964
110	1.08763	0.0147	1.08218	0.01023
115	1.08957	0.01361	1.07843	0.00984
120	1.07899	0.01323	1.0753	0.01
125	1.05902	0.01425	1.06179	0.00934
130	1.0516	0.01538	1.05554	0.00944
135	1.05755	0.01447	1.05242	0.01056
140	1.04815	0.01416	1.0436	0.01084
145	1.03968	0.01328	1.03433	0.01086
150	1.02873	0.01348	1.02418	0.01149
155	1.02197	0.01355	1.0249	0.01132
160	1.02536	0.01426	1.02019	0.01135
165	1.01868	0.01381	1.01496	0.01113
170	1.01247	0.01339	1.01396	0.01232
175	1.01744	0.01441	1.0124	0.01182
180	1.01582	0.01308	1.00965	0.01213
185	1.00188	0.01365	1.00345	0.01117
190	0.99002	0.01389	1.00965	0.01154
195	1.02489	0.0152	1.01347	0.01087
200	1.00674	0.01423	0.99977	0.0108
205	1.01775	0.0154	1.00784	0.01055
210	1.00318	0.01475	1.00067	0.01102
215	1.01225	0.01444	1.00497	0.01114
220	1.02291	0.01879	1.0079	0.01019
225	0.99241	0.01426	1.00231	0.01061
230	0.9957	0.0142	0.99756	0.01038
235	1.00546	0.01725	0.99667	0.01001
240	1.0042	0.01518	0.9925	0.00997
245	1.01202	0.01519	0.98821	0.01139
250	1.00083	0.01591	0.99944	0.00941

## Sheet: Figure 1D
Figure 1D
A pseudo time course of FtsN’s and FtsZ’s midcell localization percentages during cell division
FtsN				FtsZ (data from Lyu et al. 2016, PMID 27310678, Fig. S3A)
Ring diameter (nm)	Error (s.e.m.)	I(ring)/I(whole cell), %	Error (s.e.m.)	Ring diameter (nm)	Error (s.e.m.)	I(ring)/I(whole cell), %	Error (s.e.m.)
261.815	26.4263	15.6313	1.90426	326.667	24.9942	29.968	2.614
365.157	13.6121	17.0835	1.38353	447.182	7.19699	31.7016	2.15627
447.379	12.7266	16.6461	1.82128	544.818	7.56285	39.2038	1.74228
560.709	10.9956	17.076	1.52279	666.32	5.75057	42.2967	1.44399
647.246	17.0892	18.5057	1.97124	757.5	4.12427	42.1358	1.24744
				841.68	5.8383	41.9574	1.31341
				949.4	12.0731	43.2374	1.16503

## Sheet: Figure 1E
Figure 1E
Mean FRAP recovery curves of FtsN and FtsZ
FtsN			FtsZ (data from Yang et al. 2017, PMID 28209899, Fig. S8C)
Time (s)	Normalized intensity	Error (s.d.)	Time (s)	Normalized intensity	Error (s.d.)
0	0	0.03152	1	0.04231	0.00382
0.5	0.13079	0.04544	2	0.09923	0.03491
1	0.07513	0.03112	3	0.10679	0.00608
1.5	0.15609	0.01688	4	0.13686	0.01941
2	0.21168	0.02528	5	0.19702	0.01179
2.5	0.17434	0.04112	6	0.18872	0.04253
3	0.2576	0.03992	7	0.28478	0.03064
3.5	0.27914	0.02896	8	0.2709	0.00547
4	0.24576	0.03104	9	0.30999	0.0018
4.5	0.34511	0.03896	10	0.35477	0.02926
5	0.30572	0.02216	11	0.36478	0.00864
5.5	0.30873	0.0288	12	0.37013	0.01024
6	0.39739	0.08264	13	0.44241	0.01522
6.5	0.34326	0.05008	14	0.46543	0.00571
7	0.33422	0.05224	15	0.4806	0.02677
7.5	0.38677	0.03216	16	0.53835	0.00389
8	0.45685	0.07392	17	0.52556	0.00192
8.5	0.42539	0.028	18	0.53601	0.0194
9	0.38704	0.044	19	0.6151	0.0144
9.5	0.40108	0.01712	20	0.60756	0.021
10	0.39044	0.04792	21	0.6134	0.04066
10.5	0.35874	0.048	22	0.60119	0.01358
11	0.43057	0.0812	23	0.64775	0.00563
11.5	0.42311	0.05664	24	0.63855	0.00583
12	0.40632	0.03104	25	0.67985	0.00836
12.5	0.37864	0.01376	26	0.68322	0.00774
13	0.48137	0.02544	27	0.7112	0.02944
13.5	0.4864	0.03952	28	0.71419	0.00761
14	0.45446	0.0452	29	0.72618	0.04184
14.5	0.41071	0.0304	30	0.74368	0.03132
15	0.39409	0.03328	31	0.77558	0.01605
15.5	0.43885	0.0224	32	0.73981	0.03007
16	0.46679	0.04496	33	0.80258	0.06012
16.5	0.41557	0.03248	34	0.79537	0.00286
17	0.43754	0.03696	35	0.80872	0.04927
17.5	0.47445	0.05824	36	0.79808	0.04381
18	0.48104	0.02056	37	0.79385	0.01696
18.5	0.47193	0.03576	38	0.81641	0.00575
19	0.45801	0.03176	39	0.80635	0.02918
19.5	0.40888	0.02584	40	0.83813	0.04115
20	0.43031	0.06664	41	0.84061	0.02586
20.5	0.48503	0.0496	42	0.84465	0.00143
21	0.51008	0.06176	43	0.84092	0.01953
21.5	0.45609	0.02688	44	0.859	0.05211
22	0.44251	0.03632	45	0.8709	0.05546
22.5	0.42884	0.03272	46	0.84937	0.05074
23	0.43033	0.02488	47	0.86515	0.03981
23.5	0.45762	0.06744	48	0.85596	0.02106
24	0.49087	0.0416	49	0.85445	0.03625
24.5	0.44444	0.05152	50	0.86106	0.06445
25	0.48259	0.06728	51	0.8584	0.06262
25.5	0.52427	0.0624	52	0.89599	0.00276
26	0.49768	0.03248	53	0.85947	0.03452
26.5	0.48493	0.04848	54	0.84546	0.00194
27	0.44984	0.05264	55	0.86765	0.07768
27.5	0.47127	0.02776	56	0.84425	0.0174
28	0.50299	0.04016	57	0.85768	0.02729
28.5	0.48951	0.03688	58	0.87169	0.00647
29	0.43964	0.07224	59	0.84192	0.01997
29.5	0.53472	0.0332	60	0.88262	0.01498
30	0.49354	0.05088	61	0.8993	0.02833
30.5	0.52505	0.03432	62	0.90271	0.02738
31	0.46479	0.04464	63	0.89062	0.02598
31.5	0.5584	0.03184	64	0.89623	0.03607
32	0.48287	0.04344	65	0.84978	0.02003
32.5	0.47822	0.06536	66	0.84535	0.00388
33	0.55272	0.04816	67	0.84124	0.00897
33.5	0.52812	0.04456	68	0.87452	0.01395
34	0.51497	0.04848	69	0.88863	0.03438
34.5	0.48043	0.04016	70	0.89866	0.00456
35	0.54699	0.04408	71	0.9422	0.08053
35.5	0.46686	0.056	72	0.88664	0.0432
36	0.60021	0.05264	73	0.84351	0.04021
36.5	0.52093	0.05144	74	0.88154	0.01073
37	0.56496	0.02616	75	0.89621	0.00662
37.5	0.48854	0.02608	76	0.8932	0.0499
38	0.52723	0.01928	77	0.89325	0.04743
38.5	0.48753	0.04352	78	0.90658	0.0816
39	0.52914	0.04112	79	0.88456	0.06562
39.5	0.54576	0.05088	80	0.92461	0.00319
40	0.51596	0.07176	81	0.90822	0.04312
40.5	0.56655	0.05072	82	0.9108	0.02494
41	0.49173	0.04256	83	0.92499	0.00615
41.5	0.58839	0.03768	84	0.92641	0.04105
42	0.54756	0.0624	85	0.86953	0.0102
42.5	0.52754	0.04144	86	0.90938	0.03254
43	0.59035	0.03496	87	0.89214	0.04219
43.5	0.51433	0.05912	88	0.85744	0.0246
44	0.54878	0.05808	89	0.90544	0.0188
44.5	0.51123	0.0448	90	0.88494	0.04704
45	0.61288	0.05112	91	0.9092	0.00913
45.5	0.49901	0.04056	92	0.9199	0.00581
46	0.56651	0.01944	93	0.87418	0.00345
46.5	0.531	0.06296	94	0.88495	0.00336
47	0.54454	0.04128	95	0.90889	0.00543
47.5	0.57729	0.03424	96	0.86095	0.03357
48	0.55177	0.07488	97	0.86492	0.02199
48.5	0.63373	0.05656	98	0.88517	0.02341
49	0.52851	0.04504	99	0.87558	0.04291
49.5	0.55045	0.06424	100	0.92642	0.02595
50	0.57334	0.04152	101	0.86452	0.05927
50.5	0.52366	0.01936	102	0.8564	0.04506
51	0.59601	0.02784	103	0.914	0.04926
51.5	0.542	0.05512	104	0.86994	0.03911
52	0.60883	0.02664	105	0.86342	0.06477
52.5	0.56291	0.03424	106	0.86055	0.06057
53	0.58931	0.02648	107	0.83647	0.00659
53.5	0.5364	0.0236	108	0.81766	0.00645
54	0.58428	0.04696	109	0.85928	0.03457
54.5	0.62615	0.04024	110	0.8826	0.01744
55	0.57232	0.04608	111	0.84471	0.02943
55.5	0.54752	0.0356	112	0.87767	0.07311
56	0.56083	0.05408	113	0.87093	0.01376
56.5	0.58385	0.03448	114	0.89641	0.06122
57	0.66217	0.0172	115	0.8523	0.00803
57.5	0.60248	0.04536	116	0.87729	0.03592
58	0.54236	0.06304	117	0.86631	0.03967
58.5	0.55809	0.05336	118	0.87427	0.01397
59	0.61616	0.044	119	0.8568	0.00641
59.5	0.64295	0.0792	120	0.87607	0.06537
60	0.63549	0.058	121	0.85885	0.0474
60.5	0.56068	0.06504	122	0.89423	0.03097
61	0.58574	0.0744	123	0.8892	0.01566
61.5	0.63713	0.05112	124	0.90824	0.01907
62	0.59954	0.04872	125	0.88698	0.00801
62.5	0.5672	0.06808	126	0.8755	0.02753
63	0.60224	0.05832	127	0.8931	0.00996
63.5	0.61179	0.07432	128	0.88847	0.00643
64	0.68144	0.06232	129	0.89417	0.03248
64.5	0.62515	0.06992	130	0.88266	0.02802
65	0.56351	0.07664	131	0.86255	0.02243
65.5	0.59354	0.0308	132	0.8779	0.04197
66	0.58425	0.05288	133	0.8759	0.04016
66.5	0.62631	0.04568	134	0.87755	0.02737
67	0.57355	0.04816	135	0.87216	0.01559
67.5	0.66198	0.01832	136	0.9023	0.01128
68	0.58779	0.07464	137	0.88922	0.01481
68.5	0.66623	0.05216	138	0.88585	0.02621
69	0.62328	0.05024	139	0.88416	0.02578
69.5	0.64126	0.06008	140	0.88274	0.00586
70	0.59984	0.07912	141	0.91389	0.01184
70.5	0.64372	0.01624	142	0.89347	0.03132
71	0.57824	0.05384	143	0.89846	0.02695
71.5	0.63825	0.05952	144	0.91855	0.02629
72	0.59922	0.04904	145	0.86892	0.08932
72.5	0.67929	0.044	146	0.91391	0.01039
73	0.64808	0.0572	147	0.86781	0.02178
73.5	0.64524	0.05384	148	0.87726	0.01361
74	0.58881	0.05504	149	0.91614	0.02448
74.5	0.62457	0.04456	--	--	--
75	0.65512	0.04832	--	--	--
75.5	0.63802	0.0612	--	--	--
76	0.61372	0.06496	--	--	--
76.5	0.68477	0.04936	--	--	--
77	0.63284	0.05296	--	--	--
77.5	0.60396	0.04968	--	--	--
78	0.66111	0.06288	--	--	--
78.5	0.59201	0.0504	--	--	--
79	0.71055	0.04016	--	--	--
79.5	0.69494	0.05576	--	--	--
80	0.64006	0.05376	--	--	--
80.5	0.60434	0.02856	--	--	--
81	0.67903	0.07024	--	--	--
81.5	0.64555	0.07224	--	--	--
82	0.64915	0.05424	--	--	--
82.5	0.6167	0.05112	--	--	--
83	0.63612	0.05976	--	--	--
83.5	0.65443	0.0524	--	--	--
84	0.72293	0.02544	--	--	--
84.5	0.60916	0.0228	--	--	--
85	0.63219	0.02936	--	--	--
85.5	0.6706	0.01536	--	--	--
86	0.6728	0.0336	--	--	--
86.5	0.64503	0.0392	--	--	--
87	0.62103	0.02144	--	--	--
87.5	0.63351	0.06224	--	--	--
88	0.61922	0.0364	--	--	--
88.5	0.7056	0.0272	--	--	--
89	0.69137	0.04184	--	--	--
89.5	0.61438	0.04736	--	--	--
90	0.66639	0.05152	--	--	--
90.5	0.63224	0.02464	--	--	--
91	0.65533	0.04696	--	--	--
91.5	0.68303	0.0436	--	--	--
92	0.67017	0.05752	--	--	--
92.5	0.70494	0.03712	--	--	--
93	0.63938	0.044	--	--	--
93.5	0.61157	0.03128	--	--	--
94	0.63429	0.0596	--	--	--
94.5	0.69109	0.04144	--	--	--
95	0.72921	0.07552	--	--	--
95.5	0.71074	0.07952	--	--	--
96	0.61757	0.02232	--	--	--
96.5	0.64359	0.05096	--	--	--
97	0.71122	0.03832	--	--	--
97.5	0.72662	0.05024	--	--	--
98	0.67867	0.0568	--	--	--
98.5	0.64808	0.04536	--	--	--
99	0.64409	0.06104	--	--	--
99.5	0.68485	0.08248	--	--	--
100	0.68461	0.03832	--	--	--
100.5	0.63487	0.03504	--	--	--
101	0.63927	0.0608	--	--	--
101.5	0.70912	0.04288	--	--	--
102	0.6802	0.0556	--	--	--
102.5	0.66168	0.0748	--	--	--
103	0.68903	0.05984	--	--	--
103.5	0.63741	0.05568	--	--	--
104	0.62791	0.04536	--	--	--
104.5	0.65121	0.06032	--	--	--
105	0.67862	0.05176	--	--	--
105.5	0.68758	0.06296	--	--	--
106	0.6532	0.0644	--	--	--
106.5	0.63956	0.05584	--	--	--
107	0.66691	0.03312	--	--	--
107.5	0.72332	0.03784	--	--	--
108	0.70857	0.06544	--	--	--
108.5	0.65528	0.0632	--	--	--
109	0.66575	0.03064	--	--	--
109.5	0.68268	0.05224	--	--	--
110	0.69768	0.04192	--	--	--
110.5	0.71156	0.06504	--	--	--
111	0.73502	0.0784	--	--	--
111.5	0.6777	0.07392	--	--	--
112	0.62531	0.07384	--	--	--
112.5	0.66018	0.0916	--	--	--
113	0.73628	0.0756	--	--	--
113.5	0.70372	0.08784	--	--	--
114	0.70054	0.05688	--	--	--
114.5	0.67649	0.09152	--	--	--
115	0.75216	0.03656	--	--	--
115.5	0.70487	0.07328	--	--	--
116	0.64799	0.04648	--	--	--
116.5	0.68473	0.05136	--	--	--
117	0.66749	0.05992	--	--	--
117.5	0.70707	0.0748	--	--	--
118	0.73727	0.05392	--	--	--
118.5	0.67127	0.0576	--	--	--
119	0.63956	0.04352	--	--	--
119.5	0.67438	0.04472	--	--	--
120	0.70041	0.04112	--	--	--
120.5	0.71192	0.03576	--	--	--
121	0.68367	0.02608	--	--	--
121.5	0.64859	0.03624	--	--	--
122	0.68096	0.04544	--	--	--
122.5	0.70764	0.03368	--	--	--
123	0.69054	0.04448	--	--	--
123.5	0.72878	0.04296	--	--	--
124	0.70368	0.03824	--	--	--
124.5	0.6571	0.04128	--	--	--
125	0.68613	0.03864	--	--	--
125.5	0.66358	0.01304	--	--	--
126	0.65335	0.03816	--	--	--
126.5	0.69496	0.0464	--	--	--
127	0.69243	0.01584	--	--	--
127.5	0.72493	0.0484	--	--	--
128	0.68239	0.04776	--	--	--
128.5	0.70009	0.02232	--	--	--
129	0.72552	0.0248	--	--	--
129.5	0.74788	0.02184	--	--	--
130	0.70689	0.04736	--	--	--
130.5	0.6705	0.03072	--	--	--
131	0.6823	0.03328	--	--	--
131.5	0.64573	0.06616	--	--	--
132	0.69647	0.01952	--	--	--
132.5	0.66216	0.04936	--	--	--
133	0.71088	0.05448	--	--	--
133.5	0.71571	0.06408	--	--	--
134	0.75142	0.07168	--	--	--
134.5	0.6722	0.0936	--	--	--
135	0.69459	0.08136	--	--	--
135.5	0.73192	0.04168	--	--	--
136	0.63252	0.05128	--	--	--
136.5	0.62764	0.07208	--	--	--
137	0.67587	0.03432	--	--	--
137.5	0.75087	0.07696	--	--	--
138	0.75346	0.05336	--	--	--
138.5	0.68707	0.06968	--	--	--
139	0.75751	0.08288	--	--	--
139.5	0.70303	0.05784	--	--	--
140	0.69688	0.0492	--	--	--
140.5	0.6562	0.06312	--	--	--
141	0.68148	0.07288	--	--	--
141.5	0.72694	0.03888	--	--	--
142	0.74193	0.05904	--	--	--
142.5	0.64955	0.0512	--	--	--
143	0.64927	0.06696	--	--	--
143.5	0.71082	0.03424	--	--	--
144	0.74217	0.0652	--	--	--
144.5	0.6381	0.0508	--	--	--
145	0.70431	0.0612	--	--	--
145.5	0.72679	0.05096	--	--	--
146	0.71555	0.06744	--	--	--
146.5	0.71893	0.04736	--	--	--
147	0.74465	0.06152	--	--	--
147.5	0.75464	0.04984	--	--	--
148	0.69839	0.05888	--	--	--
148.5	0.74803	0.06136	--	--	--
149	0.72466	0.02696	--	--	--
149.5	0.65699	0.03256	--	--	--

## Sheet: Figure 1G
Figure 1G
FtsN clusters’ speed distribution compared with the fit curve of FtsZ’s treadmilling speed distribution
Raw speed meaurements							Plotting
FtsN speed (nm/s), combining TIRF and TIRF-SIM measurements			FtsZ speed (nm/s), data from Yang et al. 2017, PMID 28209899				FtsN binned data		FtsZ fitting curve
12.9697			48				Bin center (nm/s)	Probability	Speed V (nm/s)	Probability
10.2941			27.5				3	0.01951	0.1	1.89839e-20
11.3793			42.3529				5	0.14634	0.10186	2.59684e-20
9.6875			37.1429				7	0.26829	0.10376	3.54829e-20
10.3333			12.7273				9	0.27317	0.10569	4.84292e-20
8.57143			16.6667				11	0.17561	0.10766	6.60259e-20
9.03226			14.8147				13	0.07805	0.10967	8.99159e-20
10.3333			43.0768				15	0.01951	0.11171	1.22313e-19
8.78049			19.4595				17	0.00976	0.11379	1.66199e-19
7.44681			53.3333				19	0.00488	0.11591	2.25578e-19
6.30435			16.7742				21	0.00488	0.11807	3.05831e-19
9.75			25.3333						0.12027	4.14174e-19
8.71429			27.8261						0.12251	5.60273e-19
7.64706			8.27586						0.12479	7.57063e-19
9.65517			27.5862						0.12712	1.02184e-18
10.9091			21.6667						0.12949	1.37767e-18
6.25			96						0.1319	1.85535e-18
11.7241			28.5714						0.13436	2.49587e-18
11.5			22.963						0.13686	3.35377e-18
8			63.5294						0.13941	4.50154e-18
11.1765			52.3077						0.14201	6.03541e-18
8.16129			31.5789						0.14465	8.08286e-18
8.42105			36.129						0.14735	1.08129e-17
12.5926			32						0.15009	1.44488e-17
9.81132			26.6667						0.15289	1.92858e-17
9.09091			27.2727						0.15573	2.57136e-17
8.47458			15.3846						0.15864	3.42453e-17
9.47368			43.2						0.16159	4.55569e-17
11.3333			6.19718						0.1646	6.05378e-17
10.3704			22.8571						0.16767	8.03551e-17
10.1818			26.6667						0.17079	1.06541e-16
12			52.3077						0.17397	1.41102e-16
11.8919			25.1852						0.17721	1.86667e-16
15.4839			21.6667						0.18051	2.46671e-16
8.93617			17.4359						0.18388	3.256e-16
9.74359			45						0.1873	4.29305e-16
11.7073			18.125						0.19079	5.65412e-16
9.80392			25						0.19435	7.43837e-16
9.16667			32.7273						0.19797	9.77476e-16
10.4			15.8621						0.20166	1.28307e-15
9.11765			43.2						0.20541	1.68234e-15
9.04762			27.4286						0.20924	2.20338e-15
13.0233			14.4						0.21314	2.88259e-15
6.875			66.6667						0.21711	3.76696e-15
12.5			22.8571						0.22115	4.9172e-15
8.93617			10						0.22527	6.41146e-15
3.05882			48						0.22947	8.35052e-15
6.90909			23.5294						0.23374	1.08639e-14
11			35.7895						0.2381	1.4118e-14
12			52.3077						0.24253	1.83264e-14
9.33333			27.3684						0.24705	2.37628e-14
4.5614			48						0.25165	3.07774e-14
4.23077			11.6667						0.25634	3.98184e-14
8.18182			10.9091						0.26112	5.14577e-14
4.08163			20.5128						0.26598	6.64254e-14
5.11111			23.0769						0.27094	8.56513e-14
8.77193			60						0.27598	1.10319e-13
7.30159			20						0.28112	1.41932e-13
3.11475			21.0526						0.28636	1.824e-13
5.3012			28.8889						0.2917	2.34147e-13
6.04167			13.3333						0.29713	3.00239e-13
7.61905			47.0588						0.30266	3.84558e-13
2.53165			15						0.3083	4.92009e-13
4.39024			26.6667						0.31405	6.28779e-13
8.73563			9.72973						0.3199	8.02674e-13
4.15094			21.1765						0.32586	1.02352e-12
8.61538			20						0.33193	1.30368e-12
9.87013			14.6667						0.33811	1.65867e-12
12.6027			32						0.34441	2.10798e-12
8.75			12.5						0.35082	2.67601e-12
5.52846			10						0.35736	3.39332e-12
12.766			9.6						0.36402	4.29811e-12
4.70588			80						0.3708	5.4381e-12
7.27273			15.6522						0.37771	6.87276e-12
11.6129			25.8824						0.38474	8.67625e-12
13.8182			31.4286						0.39191	1.09408e-11
5.5			20						0.39921	1.3781e-11
8			55.3846						0.40665	1.73392e-11
5.47945			23.5294						0.41422	2.17918e-11
7.67677			12.5						0.42194	2.73573e-11
4.81481			31.3043						0.4298	3.43058e-11
7.80488			86.6667						0.43781	4.29714e-11
7.12329			33.3333						0.44596	5.37659e-11
7.40741			31.1111						0.45427	6.7197e-11
9.57746			24						0.46273	8.38902e-11
4.92308			43.3333						0.47135	1.04613e-10
10.1587			13.3333						0.48013	1.30309e-10
12.5843			38.0952						0.48908	1.62137e-10
6.10169			29.6296						0.49819	2.01514e-10
8.54369			27.3171						0.50747	2.50175e-10
16.3636			32.5						0.51692	3.10241e-10
7.89474			96						0.52655	3.84299e-10
12.1951			12.5						0.53636	4.75504e-10
15.7576			26.6667						0.54636	5.87703e-10
10.4762			9.09091						0.55653	7.25562e-10
6.66667			22.2222						0.5669	8.94765e-10
10.1266			26.6667						0.57746	1.10219e-09
5.04854			41.9048						0.58822	1.3562e-09
11.1765			82.6666						0.59918	1.66688e-09
7.66667			19.4316						0.61034	2.04646e-09
5.44			20						0.62171	2.50966e-09
4.50704			30.4						0.63329	3.07429e-09
8.07018			31.6667						0.64509	3.76175e-09
7.07547			17.6						0.65711	4.59781e-09
6.77389			5.40541						0.66935	5.61341e-09
5.05837			17.3333						0.68182	6.84571e-09
6.10687			22.0896						0.69452	8.33924e-09
11.3636			32.5						0.70746	1.01473e-08
6.92308			30						0.72064	1.23337e-08
10			16.4103						0.73406	1.49743e-08
7.97101			43.3333						0.74773	1.81602e-08
4.47761			25.8824						0.76166	2.19992e-08
4.64037			76.9231						0.77585	2.66202e-08
10.3913			18.1818						0.79031	3.21759e-08
7.53061			31.4286						0.80503	3.88477e-08
5.5			41.9048						0.82003	4.68506e-08
10.2941			22.3077						0.8353	5.64395e-08
9.23529			6.08696						0.85086	6.79151e-08
9.77419			6.45161						0.86671	8.1633e-08
8.3125			11.8519						0.88286	9.80122e-08
7.34483			37.1429						0.89931	1.17547e-07
5.97297			28.2353						0.91606	1.40818e-07
7.61818			15.6522						0.93313	1.68507e-07
7.95238			42.8571						0.95051	2.01417e-07
6.54386			25.6						0.96822	2.40486e-07
9.96296			41.25						0.98625	2.86814e-07
8.28571			20.5882						1.00463	3.41685e-07
9.12903			40						1.02334	4.066e-07
7.72727			20.5714						1.0424	4.8331e-07
10.4783			30.9091						1.06182	5.73852e-07
8.06977			32						1.0816	6.80593e-07
7			9.23077						1.10175	8.0629e-07
11			15.3846						1.12228	9.54142e-07
9.91429			8.48485						1.14318	1.12785e-06
10.12			24						1.16448	1.33169e-06
11.1111			80						1.18617	1.57062e-06
7.07143			15.1724						1.20827	1.85035e-06
9.44444			40						1.23078	2.17749e-06
8.5			10.5263						1.25371	2.5596e-06
6.69863			22.8571						1.27706	3.00541e-06
9.77778			21.5385						1.30085	3.52494e-06
13.3333			32.5926						1.32509	4.12966e-06
9.45455			22.6087						1.34977	4.83276e-06
10.8387			20.8696						1.37492	5.64923e-06
15.2857			17.7778						1.40053	6.59629e-06
16			16.6667						1.42662	7.69357e-06
5.47368			26.3415						1.4532	8.96335e-06
12.4444			32.381						1.48027	1.04311e-05
7.52941			17						1.50785	1.21256e-05
18.5			22.2222						1.53593	1.40798e-05
11.0345			23.6364						1.56455	1.63306e-05
8.44444			9.62963						1.59369	1.89201e-05
7.62791			6.89655						1.62338	2.18958e-05
8.2963			15.7143						1.65362	2.53114e-05
6.90909			30.6977						1.68443	2.92271e-05
4.41379			25.4545						1.71581	3.3711e-05
12			13.7931						1.74777	3.88395e-05
9.04348			10.3704						1.78033	4.46985e-05
13.8182			17.3333						1.8135	5.13836e-05
10.0645			19.0476						1.84728	5.9003e-05
7.48387			15.6522						1.88169	6.76765e-05
8.55172			21.3333						1.91675	7.75389e-05
9.68421			31.1111						1.95246	8.87393e-05
12			35.5556						1.98883	0.000101445
6.06897			34.6667						2.02588	0.00011584
5.78723			21.1765						2.06362	0.00013213
6.66667			7.74194						2.10206	0.000150544
10.9474			48.5714						2.14122	0.000171332
7.25			17.1429						2.18111	0.000194774
8.5			24.6154						2.22174	0.000221177
6.80851			12.5						2.26313	0.000250878
5.33333			20						2.30529	0.000284251
6.52632			16.3636						2.34823	0.000321705
9.23077			63.6364						2.39198	0.000363688
7.48387			16						2.43654	0.000410692
5.52381			8.88889						2.48193	0.000463256
12.25			20.4255						2.52817	0.000521962
20.8889			23.1579						2.57526	0.000587452
4.3871			12.766						2.62324	0.000660425
5.51724			7.27273						2.67211	0.000741634
4			22.8571						2.72188	0.000831904
11			33.5135						2.77259	0.000932119
6.54545			48						2.82424	0.00104
5.39535			27.5						2.87685	0.00117
6.31579			42.3529						2.93045	0.0013
9.26316			37.1429						2.98504	0.00145
9.45455			12.7273						3.04065	0.00162
8.42105			16.6667						3.09729	0.0018
7.64444			14.8147						3.15499	0.002
13.1765			43.0768						3.21376	0.00222
8			19.4595						3.27363	0.00247
7.15789			53.3333						3.33462	0.00273
11.5862			16.7742						3.39674	0.00303
7.83333			25.3333						3.46002	0.00335
8			27.8261						3.52447	0.00369
6.05405			8.27586						3.59013	0.00408
15.7419			27.5862						3.65701	0.00451
13.3333			21.6667						3.72514	0.00493
6			96						3.79453	0.00545
6.70588			28.5714						3.86522	0.00596
8.25806			22.963						3.93723	0.00655
7.2381			63.5294						4.01057	0.00719
6.93333			52.3077						4.08529	0.00787
6.28571			31.5789						4.16139	0.00859
5.09091			36.129						4.23891	0.00936
			32						4.31788	0.01021
			26.6667						4.39832	0.01115
			27.2727						4.48025	0.01212
			15.3846						4.56372	0.01319
			43.2						4.64873	0.01434
			6.19718						4.73533	0.01553
			22.8571						4.82355	0.01685
			26.6667						4.91341	0.01821
			52.3077						5.00494	0.0197
			25.1852						5.09818	0.02127
			21.6667						5.19315	0.02297
			17.4359						5.28989	0.02476
			45						5.38844	0.02663
			18.125						5.48882	0.02863
			25						5.59107	0.03076
			32.7273						5.69523	0.03301
			15.8621						5.80132	0.03535
			43.2						5.9094	0.03786
			27.4286						6.01948	0.04046
			14.4						6.13162	0.04322
			66.6667						6.24584	0.04611
			22.8571						6.3622	0.04913
			10						6.48072	0.05228
			48						6.60145	0.0556
			23.5294						6.72443	0.05905
			35.7895						6.8497	0.06266
			52.3077						6.9773	0.0664
			27.3684						7.10728	0.07028
			48						7.23968	0.07432
			11.6667						7.37455	0.07849
			10.9091						7.51193	0.08278
			20.5128						7.65187	0.08725
			23.0769						7.79442	0.09184
			60						7.93962	0.09657
			20						8.08752	0.10146
			21.0526						8.23819	0.10644
			28.8889						8.39166	0.11154
			13.3333						8.54798	0.11677
			47.0588						8.70722	0.12209
			15						8.86943	0.12749
			26.6667						9.03466	0.13302
			9.72973						9.20297	0.13864
			21.1765						9.37441	0.14434
			20						9.54904	0.15008
			14.6667						9.72693	0.15587
			32						9.90814	0.16174
			12.5						10.0927	0.16761
			10						10.2807	0.17352
			9.6						10.4723	0.17939
			80						10.6673	0.1853
			15.6522						10.8661	0.19117
			25.8824						11.0685	0.19705
			31.4286						11.2747	0.20283
			20						11.4847	0.20857
			55.3846						11.6987	0.21423
			23.5294						11.9166	0.2198
			12.5						12.1386	0.22529
			31.3043						12.3647	0.23065
			86.6667						12.5951	0.23584
			33.3333						12.8297	0.2409
			31.1111						13.0687	0.2458
			24						13.3122	0.25052
			43.3333						13.5602	0.25503
			13.3333						13.8128	0.25932
			38.0952						14.0701	0.26341
			29.6296						14.3322	0.26728
			27.3171						14.5992	0.27089
			32.5						14.8712	0.27426
									15.1482	0.27732
									15.4304	0.28013
									15.7178	0.28264
									16.0106	0.28489
									16.3089	0.2868
									16.6127	0.28842
									16.9222	0.2897
									17.2374	0.29072
									17.5586	0.29136
									17.8857	0.2917
									18.2188	0.2917
									18.5583	0.2914
									18.904	0.29076
									19.2561	0.28978
									19.6149	0.28851
									19.9803	0.28693
									20.3525	0.28502
									20.7316	0.28281
									21.1178	0.28034
									21.5112	0.27753
									21.912	0.27447
									22.3202	0.27115
									22.736	0.26753
									23.1595	0.26371
									23.5909	0.25962
									24.0304	0.25533
									24.4781	0.25082
									24.9341	0.24614
									25.3986	0.24124
									25.8717	0.23618
									26.3537	0.23099
									26.8447	0.22567
									27.3447	0.22019
									27.8541	0.21466
									28.373	0.209
									28.9016	0.20326
									29.44	0.19743
									29.9884	0.1916
									30.5471	0.18573
									31.1162	0.17982
									31.6958	0.1739
									32.2863	0.16799
									32.8877	0.16212
									33.5004	0.15629
									34.1245	0.15046
									34.7602	0.14472
									35.4077	0.13902
									36.0673	0.13341
									36.7392	0.12788
									37.4237	0.12247
									38.1208	0.11711
									38.831	0.11188
									39.5544	0.10678
									40.2912	0.1018
									41.0418	0.09691
									41.8064	0.09218
									42.5852	0.08759
									43.3785	0.08312
									44.1866	0.07878
									45.0097	0.07462
									45.8482	0.07057
									46.7023	0.06666
									47.5724	0.06292
									48.4586	0.0593
									49.3613	0.05586
									50.2809	0.05254
									51.2176	0.04935
									52.1717	0.04633
									53.1436	0.04339
									54.1336	0.04063
									55.1421	0.03803
									56.1693	0.03552
									57.2157	0.03314
									58.2816	0.03088
									59.3673	0.02876
									60.4732	0.02676
									61.5998	0.02489
									62.7473	0.0231
									63.9162	0.0214
									65.1069	0.01982
									66.3198	0.01833
									67.5553	0.01693
									68.8138	0.01561
									70.0957	0.01442
									71.4015	0.01327
									72.7317	0.01221
									74.0866	0.01123
									75.4667	0.01029
									76.8726	0.00944
									78.3046	0.00864
									79.7634	0.00791
									81.2493	0.00723
									82.7629	0.00659
									84.3047	0.006
									85.8752	0.00549
									87.475	0.00498
									89.1045	0.00451
									90.7645	0.0041
									92.4553	0.00372
									94.1777	0.00337
									95.9321	0.00305
									97.7192	0.00275
									99.5396	0.00249
									101.394	0.00224

## Sheet: Figure 2A-C
Figure 2A-C
Unwrapped one-dimensional positions of the corresponding FtsN molecule along the circumference of the cell
Figure 2A, stationary trajectory			Figure 2B, processive trajectory			Figure 2C, transitionary trajectory
Time (s)	Short axis position (nm)		Time (s)	Short axis position (nm)		Time (s)	Short axis position (nm)
1	14.0023		1	463.585		1	-310.937
2	-15.6149		2	481.749		2	-314.363
3	-6.19553		3	435.816		3	-329.52
4	-4.68016		4	373		4	-308.872
5	-27.8958		5	352.938		5	-313.588
6	-4.841		6	397.556		6	-333.754
7	25.3002		7	394.549		7	-272.809
8	-9.77156		8	468.593		8	-300.442
9	-2.22235		9	400.72		9	-296.475
10	-2.74089		10	389.325		10	-278.122
11	0.42975		11	352.181		11	-304.085
12	6.38638		12	508.515		12	-318.737
13	9.81924		13	414.473		13	-302.685
14	1.89619		14	453.691		14	-268.19
15	29.6834		15	328.898		15	-298.115
16	-19.0938		16	383.744		16	-303.927
17	-4.18103		17	359.465		17	-315.538
18	-1.17255		18	308.603		18	-339.551
19	6.85384		19	344.962		19	-286.001
20	-30.8437		20	365.922		20	-297.713
21	-3.34852		21	335.44		21	-316.966
22	-34.9596		22	345.66		22	-292.525
23	-8.23609		23	232.159		23	-306.827
24	-5.52916		24	360.985		24	-296.938
25	13.2488		25	316.363		25	-306.74
26	-10.1775		26	331.545		26	-298.681
27	-3.7061		27	304.644		27	-323.683
28	5.36263		28	284.277		28	-306.594
29	3.47951		29	392.543		29	-273.885
30	4.76312		30	279.651		30	-296.752
31	1.69105		31	293.281		31	-265.845
32	-11.2063		32	229.485		32	-272.671
33	4.93882		33	311.915		33	-285.855
34	3.2155		34	324.127		34	-280.838
35	1.38643		35	226.481		35	-274.074
36	-2.91707		36	303.627		36	-266.612
37	-10.8197		37	302.936		37	-275.432
38	-5.45456		38	251.835		38	-273.357
39	-7.5512		39	303.284		39	-279.368
40	21.0745		41	160.453		40	-274.732
41	12.3154		42	229.446		41	-257.981
42	1.7851		43	284.529		42	-259.544
43	-16.6965		44	282.519		43	-288.031
44	-2.83688		45	209.895		44	-228.395
45	-11.1346		46	186.035		45	-179.909
46	2.78785		47	288.557		46	-178.395
47	-9.3493		48	148.397		47	-170.291
48	-2.53088		49	201.001		48	-146.158
49	-20.2339		50	189.121		49	-101.837
50	-35.0706		51	195.704		50	-123.66
51	-11.5961		52	192.94		51	-168.149
52	10.6244		53	245.926		52	-85.3144
53	3.5783		54	168.658		53	-75.9929
54	-19.2942		55	194.625		54	-62.8289
55	21.4204		56	224.169		55	-84.4146
56	-4.94006		57	138.748		56	18.2838
57	31.6276		58	136.309		57	-22.9424
58	6.88877		59	170.269		58	9.484
59	-15.1329		60	131.309		59	-4.89337
60	19.0158		61	130.139		60	29.8117
61	-13.9815		62	205.912		61	58.8158
62	-17.7366		63	115.942		62	88.8644
63	-16.4053		64	117.647		63	61.2219
64	9.45358		65	89.0996		64	83.3441
65	5.51548		66	79.1141		65	85.5525
66	7.90612		67	101.302		66	87.3041
67	7.01984		68	123.926		67	73.0442
68	-18.105		69	105.179		68	134.479
69	-17.3715		70	93.4458		69	73.6861
70	-8.89511		71	58.7671		70	104.83
71	6.13252		72	115.919		71	116.387
72	-12.4174		73	64.1406		72	146.336
73	17.2094		74	76.6566		73	158.768
74	-12.6162		75	89.0194		74	132.201
75	15.6347		76	38.2426		75	170.24
76	-10.6037		77	43.3662		76	157.163
77	-10.1095		78	77.5471		77	165.487
78	7.17556		79	30.923		78	139.819
79	-8.13088		80	73.8549		79	145.378
80	10.0056		81	25.6019		80	170.16
81	-32.983		82	33.2086		81	200.209
82	1.58921		83	27.7878		82	218.212
83	-4.90005		84	42.5871		83	168.109
84	-14.5196		85	-58.2062		84	224.131
85	10.965		86	5.45304		85	159.617
86	-33.2062		87	32.5589		86	207.554
87	15.3069		88	7.39326		87	211.161
88	-6.30297		89	-5.60923		88	256.791
89	17.4942		90	2.68974		89	255.736
90	12.5158		91	32.0604		90	223.301
91	8.06315		92	15.0933		91	202.547
92	1.22047		93	-52.8894		92	257.646
93	4.95415		94	23.3034		93	228.733
94	11.6753		95	-25.7865		94	225.979
95	20.6063		96	-35.1092		95	239.461
96	15.8104		97	-57.1407		96	259.459
97	6.72264		98	-122.571		97	261.497
98	16.6478		99	-92.3149		98	234.918
99	5.37055		100	-77.3583		99	215.509
100	6.0994		101	-38.894		100	257.098
			102	-57.7873		101	199.027
			103	-66.9491		102	198.578
			104	-61.3412		103	209.305
			105	-138.39		104	200.533
			106	-223.208		105	220.439
			107	-154.764		106	213.027
			108	-125.314		107	203.026
			109	-131.144		108	197.509
			110	-252.053		109	193.299
			111	-123.528		110	144.264
			113	-113.252		111	128.412
			115	-92.7237		112	117.921
			116	-205.863		113	173.34
			117	-146.443		114	119.628
			118	-170.191		115	129.394
			119	-198.407		116	91.3854
			120	-133.394		117	93.503
			121	-120.937		118	60.0369
			122	-166.803		119	79.1762
			123	-210.783		120	109.643
			124	-152.315		121	78.543
			125	-119.949		122	89.1603
			127	-262.99		123	77.5691
			128	-310.988		124	90.7138
			129	-340.204		125	89.9291
			130	-222.143		126	91.4691
			131	-274.333		127	87.3769
			132	-194.064		128	115.269
			133	-149.561		129	90.5571
			134	-302.648		130	112.007
			135	-313.909		131	99.1262
			136	-213.81		132	99.6919
			137	-184.099		133	62.3298
			139	-155.371		134	18.1726
			140	-168.632		135	65.3394
			141	-182.666		136	87.2746
			142	-270.24		137	71.1866
			143	-205.083		138	59.6538
			145	-117.358		139	60.6396
			146	-245.837		140	45.6674
			147	-235.547		141	75.9188
			148	-249.719		142	81.2713
			149	-182.837		143	131.033
			150	-230.117		144	51.6354
						145	93.1437
						146	75.9696
						147	32.0556
						148	76.836
						149	97.6934
						150	56.6833

## Sheet: Figure 2D
Figure 2D
FtsN’s speed distribution compared with the fit curves of the slow-moving population of FtsW molecules and FtsZ’s treadmilling speed distribution
Plotting
FtsN binned data		FtsW-slow fitting curve (data from Yang et al. 2021, PMID 33495624)		FtsZ fitting curve (data from Yang et al. 2017, PMID 28209899)
Bin center (nm/s)	Probability	Speed V (nm/s)	Probability	Speed V (nm/s)	Probability
0.8	0.32399	0.2004	8.09012e-10	0.1	5.9799e-21
2.4	0.12609	0.4008	6.63578e-07	0.10186	8.17998e-21
4	0.07706	0.6012	1.67655e-05	0.10376	1.1177e-20
5.6	0.08056	0.8016	0.000121429	0.10569	1.52551e-20
7.2	0.11033	1.002	0.000472098	0.10766	2.0798e-20
8.8	0.08406	1.2024	0.00128	0.10967	2.83233e-20
10.4	0.06305	1.40281	0.00272	0.11171	3.85284e-20
12	0.04553	1.60321	0.00496	0.11379	5.23522e-20
13.6	0.04203	1.80361	0.00802	0.11591	7.10564e-20
15.2	0.01926	2.00401	0.0119	0.11807	9.63361e-20
16.8	0.01226	2.20441	0.01649	0.12027	1.30464e-19
18.4	0.00876	2.40481	0.02165	0.12251	1.76485e-19
20	0.00175	2.60521	0.02727	0.12479	2.38473e-19
21.6	0.0035	2.80561	0.03315	0.12712	3.21876e-19
23.2	0.00175	3.00601	0.03915	0.12949	4.33963e-19
24.8	0	3.20641	0.04516	0.1319	5.8443e-19
26.4	0	3.40681	0.05101	0.13436	7.86193e-19
28	0	3.60721	0.05661	0.13686	1.05643e-18
29.6	0	3.80762	0.0619	0.13941	1.41797e-18
		4.00802	0.06682	0.14201	1.90114e-18
		4.20842	0.0713	0.14465	2.54608e-18
		4.40882	0.07534	0.14735	3.40603e-18
		4.60922	0.07891	0.15009	4.55134e-18
		4.80962	0.08201	0.15289	6.075e-18
		5.01002	0.08465	0.15573	8.09971e-18
		5.21042	0.08684	0.15864	1.07872e-17
		5.41082	0.08858	0.16159	1.43503e-17
		5.61122	0.08993	0.1646	1.90693e-17
		5.81162	0.09089	0.16767	2.53117e-17
		6.01202	0.09149	0.17079	3.356e-17
		6.21242	0.09177	0.17397	4.44469e-17
		6.41283	0.09174	0.17721	5.87997e-17
		6.61323	0.09144	0.18051	7.77008e-17
		6.81363	0.09089	0.18388	1.02563e-16
		7.01403	0.09012	0.1873	1.3523e-16
		7.21443	0.08916	0.19079	1.78103e-16
		7.41483	0.08802	0.19435	2.34307e-16
		7.61523	0.08673	0.19797	3.07903e-16
		7.81563	0.0853	0.20166	4.04165e-16
		8.01603	0.08376	0.20541	5.29932e-16
		8.21643	0.08214	0.20924	6.9406e-16
		8.41683	0.08043	0.21314	9.08009e-16
		8.61723	0.07866	0.21711	1.18658e-15
		8.81764	0.07685	0.22115	1.54891e-15
		9.01804	0.07498	0.22527	2.01959e-15
		9.21844	0.0731	0.22947	2.63039e-15
		9.41884	0.0712	0.23374	3.42209e-15
		9.61924	0.06929	0.2381	4.44714e-15
		9.81964	0.06737	0.24253	5.77277e-15
		10.02	0.06547	0.24705	7.48521e-15
		10.2204	0.06358	0.25165	9.69482e-15
		10.4208	0.0617	0.25634	1.25427e-14
		10.6212	0.05984	0.26112	1.6209e-14
		10.8216	0.058	0.26598	2.09238e-14
		11.022	0.0562	0.27094	2.698e-14
		11.2224	0.05443	0.27598	3.47501e-14
		11.4229	0.05268	0.28112	4.47082e-14
		11.6233	0.05098	0.28636	5.74557e-14
		11.8237	0.04932	0.2917	7.37557e-14
		12.0241	0.0477	0.29713	9.45747e-14
		12.2244	0.0461	0.30266	1.21135e-13
		12.4248	0.04457	0.3083	1.54982e-13
		12.6252	0.04305	0.31405	1.98064e-13
		12.8256	0.04158	0.3199	2.52841e-13
		13.026	0.04017	0.32586	3.22407e-13
		13.2264	0.03878	0.33193	4.10656e-13
		13.4268	0.03744	0.33811	5.22478e-13
		13.6273	0.03613	0.34441	6.64008e-13
		13.8277	0.03488	0.35082	8.42936e-13
		14.0281	0.03366	0.35736	1.06889e-12
		14.2285	0.03246	0.36402	1.3539e-12
		14.4289	0.03132	0.3708	1.71299e-12
		14.6293	0.03021	0.37771	2.1649e-12
		14.8297	0.02914	0.38474	2.733e-12
		15.0301	0.02811	0.39191	3.44632e-12
		15.2305	0.0271	0.39921	4.34098e-12
		15.4309	0.02613	0.40665	5.4618e-12
		15.6313	0.0252	0.41422	6.86435e-12
		15.8317	0.0243	0.42194	8.61747e-12
		16.0321	0.02342	0.4298	1.08063e-11
		16.2325	0.02258	0.43781	1.35359e-11
		16.4329	0.02177	0.44596	1.69361e-11
		16.6333	0.02099	0.45427	2.11669e-11
		16.8337	0.02024	0.46273	2.64252e-11
		17.0341	0.01951	0.47135	3.29527e-11
		17.2345	0.01881	0.48013	4.10471e-11
		17.4349	0.01813	0.48908	5.10729e-11
		17.6353	0.01749	0.49819	6.34765e-11
		17.8357	0.01686	0.50747	7.88046e-11
		18.0361	0.01625	0.51692	9.77251e-11
		18.2365	0.01567	0.52655	1.21053e-10
		18.4369	0.01511	0.53636	1.49783e-10
		18.6373	0.01456	0.54636	1.85125e-10
		18.8377	0.01404	0.55653	2.2855e-10
		19.0381	0.01355	0.5669	2.81849e-10
		19.2385	0.01306	0.57746	3.47189e-10
		19.4389	0.0126	0.58822	4.272e-10
		19.6393	0.01214	0.59918	5.25064e-10
		19.8397	0.01172	0.61034	6.4463e-10
		20.0401	0.01129	0.62171	7.90538e-10
		20.2405	0.01089	0.63329	9.68394e-10
		20.4409	0.01051	0.64509	1.18494e-09
		20.6413	0.01014	0.65711	1.4483e-09
		20.8417	0.00978	0.66935	1.76821e-09
		21.0421	0.00944	0.68182	2.15638e-09
		21.2425	0.00911	0.69452	2.62684e-09
		21.4429	0.00878	0.70746	3.19638e-09
		21.6433	0.00848	0.72064	3.88508e-09
		21.8437	0.00817	0.73406	4.71688e-09
		22.0441	0.00789	0.74773	5.72041e-09
		22.2445	0.00761	0.76166	6.9297e-09
		22.4449	0.00735	0.77585	8.38529e-09
		22.6453	0.00709	0.79031	1.01353e-08
		22.8457	0.00684	0.80503	1.22369e-08
		23.0461	0.00661	0.82003	1.47578e-08
		23.2465	0.00637	0.8353	1.77783e-08
		23.4469	0.00615	0.85086	2.13931e-08
		23.6473	0.00595	0.86671	2.57142e-08
		23.8477	0.00574	0.88286	3.08736e-08
		24.0481	0.00555	0.89931	3.70269e-08
		24.2485	0.00536	0.91606	4.43572e-08
		24.4489	0.00518	0.93313	5.30794e-08
		24.6493	0.005	0.95051	6.34459e-08
		24.8497	0.00482	0.96822	7.57526e-08
		25.0501	0.00466	0.98625	9.03457e-08
		25.2505	0.00451	1.00463	1.0763e-07
		25.4509	0.00435	1.02334	1.28078e-07
		25.6513	0.0042	1.0424	1.52241e-07
		25.8517	0.00407	1.06182	1.80762e-07
		26.0521	0.00393	1.0816	2.14385e-07
		26.2525	0.00379	1.10175	2.5398e-07
		26.4529	0.00367	1.12228	3.00553e-07
		26.6533	0.00354	1.14318	3.55269e-07
		26.8537	0.00343	1.16448	4.19479e-07
		27.0541	0.00331	1.18617	4.94741e-07
		27.2545	0.0032	1.20827	5.82857e-07
		27.4549	0.0031	1.23078	6.85903e-07
		27.6553	0.00299	1.25371	8.06267e-07
		27.8557	0.0029	1.27706	9.46697e-07
		28.0561	0.0028	1.30085	1.11035e-06
		28.2565	0.00271	1.32509	1.30083e-06
		28.4569	0.00262	1.34977	1.52231e-06
		28.6573	0.00254	1.37492	1.77949e-06
		28.8577	0.00246	1.40053	2.07782e-06
		29.0581	0.00238	1.42662	2.42346e-06
		29.2585	0.00229	1.4532	2.82343e-06
		29.4589	0.00223	1.48027	3.28577e-06
		29.6593	0.00216	1.50785	3.81955e-06
		29.8597	0.00209	1.53593	4.43509e-06
		30.0601	0.00202	1.56455	5.1441e-06
		30.2605	0.00195	1.59369	5.9598e-06
		30.4609	0.0019	1.62338	6.89714e-06
		30.6613	0.00183	1.65362	7.97303e-06
		30.8617	0.00177	1.68443	9.20647e-06
		31.0621	0.00172	1.71581	1.06189e-05
		31.2625	0.00166	1.74777	1.22343e-05
		31.4629	0.00161	1.78033	1.40799e-05
		31.6633	0.00155	1.8135	1.61857e-05
		31.8637	0.00151	1.84728	1.85858e-05
		32.0641	0.00146	1.88169	2.13179e-05
		32.2645	0.00141	1.91675	2.44246e-05
		32.4649	0.00137	1.95246	2.79527e-05
		32.6653	0.00133	1.98883	3.19548e-05
		32.8657	0.00129	2.02588	3.64893e-05
		33.0661	0.00125	2.06362	4.16207e-05
		33.2665	0.00121	2.10206	4.7421e-05
		33.4669	0.00117	2.14122	5.39692e-05
		33.6673	0.00114	2.18111	6.13534e-05
		33.8677	0.0011	2.22174	6.96701e-05
		34.0681	0.00107	2.26313	7.9026e-05
		34.2685	0.00104	2.30529	8.95385e-05
		34.4689	0.001	2.34823	0.000101336
		34.6693	0.000973318	2.39198	0.000114561
		34.8697	0.000943831	2.43654	0.000129367
		35.0701	0.000915306	2.48193	0.000145925
		35.2705	0.000887706	2.52817	0.000164417
		35.4709	0.000861003	2.57526	0.000185046
		35.6713	0.000835162	2.62324	0.000208032
		35.8717	0.000810157	2.67211	0.000233613
		36.0721	0.000785956	2.72188	0.000262048
		36.2726	0.000762533	2.77259	0.000293615
		36.4729	0.000739862	2.82424	0.000328619
		36.6733	0.000717915	2.87685	0.000367386
		36.8738	0.00069667	2.93045	0.000410269
		37.0742	0.0006761	2.98504	0.000457648
		37.2745	0.000656185	3.04065	0.000509928
		37.4749	0.000636901	3.09729	0.000567548
		37.6754	0.000618227	3.15499	0.000630974
		37.8757	0.000600143	3.21376	0.000700707
		38.0761	0.000582627	3.27363	0.00077728
		38.2766	0.000565662	3.33462	0.000861261
		38.477	0.000549229	3.39674	0.000953252
		38.6773	0.00053331	3.46002	0.00105
		38.8778	0.000517888	3.52447	0.00116
		39.0782	0.000502946	3.59013	0.00128
		39.2786	0.000488468	3.65701	0.00142
		39.479	0.000474439	3.72514	0.00155
		39.6794	0.000460844	3.79453	0.00172
		39.8798	0.00044767	3.86522	0.00188
		40.0802	0.000434899	3.93723	0.00206
		40.2806	0.000422523	4.01057	0.00226
		40.481	0.000410524	4.08529	0.00248
		40.6814	0.000398894	4.16139	0.00271
		40.8818	0.000387618	4.23891	0.00295
		41.0822	0.000376685	4.31788	0.00322
		41.2826	0.000366084	4.39832	0.00351
		41.483	0.000355805	4.48025	0.00382
		41.6834	0.000345837	4.56372	0.00415
		41.8838	0.000336169	4.64873	0.00452
		42.0842	0.000326793	4.73533	0.00489
		42.2846	0.000317699	4.82355	0.00531
		42.485	0.000308878	4.91341	0.00574
		42.6854	0.000300321	5.00494	0.0062
		42.8858	0.000292018	5.09818	0.0067
		43.0862	0.000283963	5.19315	0.00724
		43.2866	0.000276148	5.28989	0.0078
		43.487	0.000268564	5.38844	0.00839
		43.6874	0.000261205	5.48882	0.00902
		43.8878	0.000254063	5.59107	0.00969
		44.0882	0.000247131	5.69523	0.0104
		44.2886	0.000240403	5.80132	0.01114
		44.489	0.000233874	5.9094	0.01193
		44.6894	0.000227534	6.01948	0.01274
		44.8898	0.000221381	6.13162	0.01361
		45.0902	0.000215406	6.24584	0.01453
		45.2906	0.000209604	6.3622	0.01548
		45.491	0.000203972	6.48072	0.01647
		45.6914	0.000198503	6.60145	0.01751
		45.8918	0.000193192	6.72443	0.0186
		46.0922	0.000188033	6.8497	0.01974
		46.2926	0.000183023	6.9773	0.02092
		46.493	0.000178157	7.10728	0.02214
		46.6934	0.000173431	7.23968	0.02341
		46.8938	0.00016884	7.37455	0.02472
		47.0942	0.00016438	7.51193	0.02608
		47.2946	0.000160047	7.65187	0.02748
		47.495	0.000155836	7.79442	0.02893
		47.6954	0.000151745	7.93962	0.03042
		47.8958	0.000147771	8.08752	0.03196
		48.0962	0.000143908	8.23819	0.03353
		48.2966	0.000140153	8.39166	0.03513
		48.497	0.000136505	8.54798	0.03678
		48.6974	0.000132959	8.70722	0.03846
		48.8978	0.000129512	8.86943	0.04016
		49.0982	0.000126161	9.03466	0.0419
		49.2986	0.000122904	9.20297	0.04367
		49.499	0.000119738	9.37441	0.04547
		49.6994	0.000116659	9.54904	0.04728
		49.8998	0.000113666	9.72693	0.0491
		50.1002	0.000110756	9.90814	0.05095
		50.3006	0.000107926	10.0927	0.0528
		50.501	0.000105173	10.2807	0.05466
		50.7014	0.000102497	10.4723	0.05651
		50.9018	9.98936e-05	10.6673	0.05837
		51.1022	9.73617e-05	10.8661	0.06022
		51.3026	9.48989e-05	11.0685	0.06207
		51.503	9.25033e-05	11.2747	0.06389
		51.7034	9.0173e-05	11.4847	0.0657
		51.9038	8.79058e-05	11.6987	0.06748
		52.1042	8.57001e-05	11.9166	0.06924
		52.3046	8.3554e-05	12.1386	0.07097
		52.505	8.14658e-05	12.3647	0.07265
		52.7054	7.94339e-05	12.5951	0.07429
		52.9058	7.74566e-05	12.8297	0.07588
		53.1062	7.55323e-05	13.0687	0.07743
		53.3066	7.36595e-05	13.3122	0.07891
		53.507	7.18369e-05	13.5602	0.08033
		53.7074	7.00626e-05	13.8128	0.08169
		53.9078	6.83358e-05	14.0701	0.08297
		54.1082	6.66547e-05	14.3322	0.08419
		54.3086	6.50183e-05	14.5992	0.08533
		54.509	6.34251e-05	14.8712	0.08639
		54.7094	6.1874e-05	15.1482	0.08735
		54.9098	6.03638e-05	15.4304	0.08824
		55.1102	5.88933e-05	15.7178	0.08903
		55.3106	5.74612e-05	16.0106	0.08974
		55.511	5.60668e-05	16.3089	0.09034
		55.7114	5.47089e-05	16.6127	0.09085
		55.9118	5.33865e-05	16.9222	0.09125
		56.1122	5.20983e-05	17.2374	0.09158
		56.3126	5.08437e-05	17.5586	0.09178
		56.513	4.96218e-05	17.8857	0.09188
		56.7134	4.84314e-05	18.2188	0.09188
		56.9138	4.72716e-05	18.5583	0.09179
		57.1142	4.6142e-05	18.904	0.09159
		57.3146	4.50413e-05	19.2561	0.09128
		57.515	4.39691e-05	19.6149	0.09088
		57.7154	4.29242e-05	19.9803	0.09038
		57.9158	4.19061e-05	20.3525	0.08978
		58.1162	4.09139e-05	20.7316	0.08908
		58.3166	3.99472e-05	21.1178	0.08831
		58.517	3.9005e-05	21.5112	0.08742
		58.7174	3.80868e-05	21.912	0.08646
		58.9178	3.71918e-05	22.3202	0.08541
		59.1182	3.63196e-05	22.736	0.08427
		59.3186	3.54692e-05	23.1595	0.08307
		59.519	3.46404e-05	23.5909	0.08178
		59.7194	3.38325e-05	24.0304	0.08043
		59.9198	3.30449e-05	24.4781	0.07901
		60.1202	3.2277e-05	24.9341	0.07753
		60.3206	3.15283e-05	25.3986	0.07599
		60.521	3.07982e-05	25.8717	0.0744
		60.7214	3.00865e-05	26.3537	0.07276
		60.9218	2.93924e-05	26.8447	0.07109
		61.1222	2.87156e-05	27.3447	0.06936
		61.3227	2.80555e-05	27.8541	0.06762
		61.523	2.74119e-05	28.373	0.06583
		61.7234	2.6784e-05	28.9016	0.06403
		61.9239	2.61717e-05	29.44	0.06219
		62.1243	2.55744e-05	29.9884	0.06035
		62.3246	2.49919e-05	30.5471	0.0585
		62.5251	2.44236e-05	31.1162	0.05664
		62.7255	2.38693e-05	31.6958	0.05478
		62.9258	2.33284e-05	32.2863	0.05292
		63.1262	2.28009e-05	32.8877	0.05107
		63.3267	2.22861e-05	33.5004	0.04923
		63.5271	2.17839e-05	34.1245	0.0474
		63.7274	2.12937e-05	34.7602	0.04559
		63.9279	2.08157e-05	35.4077	0.04379
		64.1283	2.0349e-05	36.0673	0.04202
		64.3287	1.98936e-05	36.7392	0.04028
		64.5291	1.94492e-05	37.4237	0.03858
		64.7295	1.90155e-05	38.1208	0.03689
		64.9299	1.85922e-05	38.831	0.03524
		65.1303	1.8179e-05	39.5544	0.03363
		65.3307	1.77758e-05	40.2912	0.03207
		65.5311	1.7382e-05	41.0418	0.03053
		65.7315	1.69978e-05	41.8064	0.02904
		65.9319	1.66227e-05	42.5852	0.02759
		66.1323	1.62565e-05	43.3785	0.02618
		66.3327	1.5899e-05	44.1866	0.02482
		66.5331	1.555e-05	45.0097	0.0235
		66.7335	1.52091e-05	45.8482	0.02223
		66.9339	1.48764e-05	46.7023	0.021
		67.1343	1.45515e-05	47.5724	0.01982
		67.3347	1.42341e-05	48.4586	0.01868
		67.5351	1.39244e-05	49.3613	0.01759
		67.7355	1.36217e-05	50.2809	0.01655
		67.9359	1.33262e-05	51.2176	0.01554
		68.1363	1.30376e-05	52.1717	0.01459
		68.3367	1.27557e-05	53.1436	0.01367
		68.5371	1.24804e-05	54.1336	0.0128
		68.7375	1.22114e-05	55.1421	0.01198
		68.9379	1.19488e-05	56.1693	0.01119
		69.1383	1.16921e-05	57.2157	0.01044
		69.3387	1.14415e-05	58.2816	0.00973
		69.5391	1.11966e-05	59.3673	0.00906
		69.7395	1.09573e-05	60.4732	0.00843
		69.9399	1.07235e-05	61.5998	0.00784
		70.1403	1.04951e-05	62.7473	0.00728
		70.3407	1.0272e-05	63.9162	0.00674
		70.5411	1.00539e-05	65.1069	0.00624
		70.7415	9.84087e-06	66.3198	0.00578
		70.9419	9.63266e-06	67.5553	0.00533
		71.1423	9.42917e-06	68.8138	0.00492
		71.3427	9.23033e-06	70.0957	0.00454
		71.5431	9.03598e-06	71.4015	0.00418
		71.7435	8.84604e-06	72.7317	0.00385
		71.9439	8.66041e-06	74.0866	0.00354
		72.1443	8.47896e-06	75.4667	0.00324
		72.3447	8.30159e-06	76.8726	0.00297
		72.5451	8.12822e-06	78.3046	0.00272
		72.7455	7.95875e-06	79.7634	0.00249
		72.9459	7.79307e-06	81.2493	0.00228
		73.1463	7.6311e-06	82.7629	0.00208
		73.3467	7.47276e-06	84.3047	0.00189
		73.5471	7.31795e-06	85.8752	0.00173
		73.7475	7.16658e-06	87.475	0.00157
		73.9479	7.0186e-06	89.1045	0.00142
		74.1483	6.87389e-06	90.7645	0.00129
		74.3487	6.73239e-06	92.4553	0.00117
		74.5491	6.59402e-06	94.1777	0.00106
		74.7495	6.45872e-06	95.9321	0.000959918
		74.9499	6.32639e-06	97.7192	0.00086735
		75.1503	6.19698e-06	99.5396	0.000782836
		75.3507	6.07043e-06	101.394	0.00070577
		75.5511	5.94664e-06
		75.7515	5.82558e-06
		75.9519	5.70716e-06
		76.1523	5.59134e-06
		76.3527	5.47803e-06
		76.5531	5.36721e-06
		76.7535	5.25879e-06
		76.9539	5.15272e-06
		77.1543	5.04894e-06
		77.3547	4.94744e-06
		77.5551	4.84811e-06
		77.7555	4.75093e-06
		77.9559	4.65584e-06
		78.1563	4.5628e-06
		78.3567	4.47175e-06
		78.5571	4.38266e-06
		78.7575	4.29548e-06
		78.9579	4.21017e-06
		79.1583	4.12667e-06
		79.3587	4.04496e-06
		79.5591	3.96498e-06
		79.7595	3.8867e-06
		79.9599	3.81008e-06
		80.1603	3.7351e-06
		80.3607	3.66169e-06
		80.5611	3.58984e-06
		80.7615	3.5195e-06
		80.9619	3.45063e-06
		81.1623	3.38322e-06
		81.3627	3.31723e-06
		81.5631	3.25262e-06
		81.7635	3.18935e-06
		81.9639	3.12742e-06
		82.1643	3.06677e-06
		82.3647	3.0074e-06
		82.5651	2.94924e-06
		82.7655	2.8923e-06
		82.9659	2.83655e-06
		83.1663	2.78195e-06
		83.3667	2.72848e-06
		83.5671	2.67611e-06
		83.7675	2.62481e-06
		83.9679	2.57459e-06
		84.1683	2.52539e-06
		84.3687	2.4772e-06
		84.5691	2.43e-06
		84.7695	2.38376e-06
		84.9699	2.33846e-06
		85.1703	2.2941e-06
		85.3707	2.25064e-06
		85.5711	2.20806e-06
		85.7715	2.16635e-06
		85.9719	2.12548e-06
		86.1723	2.08544e-06
		86.3727	2.04622e-06
		86.5731	2.00778e-06
		86.7736	1.97012e-06
		86.974	1.93322e-06
		87.1744	1.89707e-06
		87.3748	1.86164e-06
		87.5751	1.82691e-06
		87.7755	1.79288e-06
		87.9759	1.75954e-06
		88.1763	1.72686e-06
		88.3768	1.69483e-06
		88.5772	1.66344e-06
		88.7776	1.63267e-06
		88.978	1.60251e-06
		89.1784	1.57296e-06
		89.3788	1.54399e-06
		89.5792	1.5156e-06
		89.7796	1.48775e-06
		89.98	1.46047e-06
		90.1804	1.43372e-06
		90.3808	1.40749e-06
		90.5812	1.38178e-06
		90.7816	1.35657e-06
		90.982	1.33186e-06
		91.1824	1.30763e-06
		91.3828	1.28387e-06
		91.5832	1.26058e-06
		91.7836	1.23774e-06
		91.984	1.21535e-06
		92.1844	1.19339e-06
		92.3848	1.17185e-06
		92.5852	1.15074e-06
		92.7856	1.13003e-06
		92.986	1.10972e-06
		93.1864	1.0898e-06
		93.3868	1.07027e-06
		93.5872	1.05111e-06
		93.7876	1.03233e-06
		93.988	1.0139e-06
		94.1884	9.9582e-07
		94.3888	9.7809e-07
		94.5892	9.60699e-07
		94.7896	9.4364e-07
		94.99	9.26906e-07
		95.1904	9.10491e-07
		95.3908	8.94387e-07
		95.5912	8.78589e-07
		95.7916	8.6309e-07
		95.992	8.47885e-07
		96.1924	8.32967e-07
		96.3928	8.18331e-07
		96.5932	8.0397e-07
		96.7936	7.8988e-07
		96.994	7.76055e-07
		97.1944	7.62489e-07
		97.3948	7.49179e-07
		97.5952	7.36117e-07
		97.7956	7.23299e-07
		97.996	7.10721e-07
		98.1964	6.98378e-07
		98.3968	6.86265e-07
		98.5972	6.74376e-07
		98.7976	6.6271e-07
		98.998	6.5126e-07
		99.1984	6.40021e-07
		99.3988	6.28991e-07
		99.5992	6.18164e-07
		99.7996	6.07538e-07
		100	5.97107e-07
			--
			--
			--
			--
			--
			--
			--
			--
			--
			--
			--
			--
			--
			--
			--
			--
			--
			--
			--
			--
			--
			--
			--
			--
			--
			--
			--
			--
			--
			--
			--
			--
			--
			--
			--
			--
			--
			--
			--
			--
			--
			--
			--
			--
			--
			--
			--
			--
			--
			--
			--
			--
			--
			--
			--
			--
			--
			--
			--
			--
			--
			--
			--
			--
			--
			--
			--
			--
			--
			--
			--
			--
			--
			--
			--
			--
			--
			--
			--
			--
			--
			--
			--
			--
			--
			--
			--
			--
			--
			--
			--
			--
			--
			--
			--
			--
			--
			--
			--
			--
			--
			--
			--
			--
			--
			--
			--
			--
			--
			--
			--
			--
			--
			--
			--
			--
			--
			--
			--
			--
			--
			--
			--
			--
			--
			--
			--
			--
			--
			--
			--
			--
			--
			--
			--
			--
			--
			--
			--
			--
			--
			--
			--
			--
			--
			--
			--
			--
			--
			--
			--
			--
			--
			--
			--
			--
			--
			--
			--
			--
			--
			--
			--
			--
			--
			--
			--
			--
			--
			--
			--
			--
			--
			--
			--
			--
			--
			--
			--
			--
			--
			--
			--
			--
			--
			--
			--
			--
			--
			--
			--
			--
			--
			--
			--
			--
			--
			--
			--
			--
			--
			--
			--
			--
			--
			--
			--
			--
			--
			--
			--
			--
			--
			--
			--
			--
			--
			--
			--
			--
			--
			--
			--
			--
			--
			--
			--
			--
			--
			--
			--
			--
			--
			--
			--
			--
			--
			--
			--
			--
			--
			--
			--
			--
			--
			--
			--
			--
			--
			--
			--
			--
			--
			--
			--
			--
			--
			--
			--
			--
			--
			--
			--
			--
			--
			--
			--
			--
			--
			--
			--
			--
			--
			--
			--
			--
			--
			--
			--
			--
			--
			--
			--
			--
			--
			--
			--
			--
			--
			--
			--
			--
			--
			--
			--
			--
			--
			--
			--
			--
			--
			--
			--
			--
			--
			--
			--
			--
			--
			--
			--
			--
			--
			--
			--
			--
			--
			--
			--
			--
			--
			--
			--
			--
			--
			--
			--
			--
			--
			--
			--
			--
			--
			--
			--
			--
			--
			--
			--
			--
			--
			--
			--
			--
			--
			--
			--
			--
			--
			--
			--
			--
			--
			--
			--
			--
			--
			--
			--
			--
			--
			--
			--
			--
			--
			--
			--
			--
			--
			--
			--
			--
			--
			--
			--
			--
			--
			--
			--
			--
			--
			--
			--
			--
			--
			--
			--
			--
			--
			--
			--
			--
			--
			--
			--
			--
			--
			--
			--
			--
			--
			--
			--
			--
			--
			--
			--
			--
			--
			--
			--
			--
			--
			--
			--
			--
			--
			--
			--
			--
			--
			--
			--
			--
			--
			--
			--
			--
			--
			--
			--
			--
			--
			--
			--
			--
			--
			--
			--
			--
			--
			--
			--
			--
			--
			--
			--
			--
			--
			--
			--
			--
			--
			--
			--
			--
			--
			--
			--
			--
			--
			--
			--
			--
			--
			--
			--
			--
			--
			--
			--
			--
			--
			--
			--
			--
			--
			--
			--
			--
			--
			--
			--
			--
			--
			--
			--
			--
			--
			--
			--
			--
			--
			--
			--
			--
			--
			--

## Sheet: Figure 2E
Figure 2E
Moving speed of FtsN in different ftsZ GTPase mutant background strains, including all the speeds belong to stationary and moving populations
Raw speed meaurements
ftsZ(WT)	ftsZ(E238A)	ftsZ(E250A)	ftsZ(D269A)	ftsZ(G105S)
0.911401	0.512495	1.01901	5.1129	21.8636
5.47551	17.884	0.944315	1.9503	1.31737
16.7556	6.12057	0.0271847	0.668799	1.09113
9.16342	8.14636	14.8652	0.281512	8.11381
4.7623	2.99387	15.7839	3.88714	0.332417
2.16233	11.1555	5.57662	0.0424904	1.66452
8.76736	24.0749	0.857631	9.74946	6.25766
0.200324	11.281	6.69331	5.79364	2.24507
0.101702	6.36176	10.5182	0.280463	10.1761
21.0074	8.81248	1.18183	3.07313	3.17762
14.9904	3.39834	2.49265	0.00273744	0.189072
0.545336	8.73466	14.8711	6.49713	7.12677
7.53956	1.91829	12.8744	2.58142	0.621957
4.50578	0.20388	1.80486	13.2528	8.30847
9.41225	9.32224	0.722036	6.82911	12.2047
13.2534	2.68794	14.0185	10.0927	0.0768501
4.23817	0.798278	1.5373	1.73617	0.151272
0.262223	1.54347	9.06199	3.3213	0.493829
4.39007	12.2846	13.3518	4.71375	5.20038
0.480679	0.951555	0.346857	0.0620055	5.26911
11.4326	0.013698	0.148366	4.35253	7.49555
11.7848	9.00766	0.141938	10.5843	7.04411
4.72385	8.57081	5.32895	0.545668	5.1858
14.5511	14.4077	0.729764	1.50055	6.09466
2.34799	6.57998	9.54367	9.06109	9.00225
0.463753	5.47341	10.5861	9.74646	7.97598
8.20592	5.54803	1.61345	3.22064	15.4424
0.0883085	1.20584	5.73432	0.305152	16.8388
0.870768	12.4004	15.8226	10.2265	0.0951058
6.7368	3.90321	0.515538	21.0171	0.185159
0.0279652	12.0176	7.40437	1.02684	12.926
6.70322	0.199269	11.6351	0.350415	0.889211
1.59168	9.56333	1.28698	0.146767	1.47156
15.0767	9.32079	1.58193	12.0988	11.2575
2.17667	0.775887	5.70352	12.5298	0.170172
4.86271	2.38642	1.09737	8.13762	4.99256
14.838	6.77301	10.7202	0.920259	0.969495
1.10123	14.2156	0.253497	1.40731	4.97221
0.466796	15.0997	9.35842	14.6604	3.08733
2.00189	6.1417	2.53847	8.3657	5.24202
0.151786	1.31484	2.1083	5.09608	0.866595
0.342346	10.7282	1.25315	8.76573	10.3443
8.14575	2.63579	6.97777	1.69714	5.73336
6.47061	0.689289	13.1267	9.79668	0.254915
5.16729	3.6621	12.6028	12.2962	12.368
9.62625	11.0553	0.280244	1.21947	0.722591
7.88699	0.250702	14.4599	0.706648	10.7428
6.1942	7.61048	6.41861	10.8962	19.8856
5.7766	0.872791	2.12028	0.17946	7.05405
13.95	2.5148	9.13557	1.56682	11.4095
2.01764	0.386909	0.0246288	3.05223	11.9096
9.04345	8.50398	7.64449	10.3572	3.74388
16.7634	8.41082	6.48653	9.49749	0.163923
10.0756	13.0237	2.27629	13.4426	0.510862
9.88721	4.46068	0.792716	0.0424414	2.334
3.70363	8.61793	8.59033	0.292828	8.85472
5.47386	0.955685	12.0248	9.43846	2.64361
8.97388	2.4311	7.33656	0.924201	6.90101
4.66472	12.7963	5.8576	0.392278	0.808468
9.03217	3.4804	5.54976	0.180246	1.77018
9.39186	0.294935	12.9815	0.44608	7.24853
14.2619	6.05949	0.885399	0.542953	5.45313
0.775158	10.156	5.32847	8.77913	0.603146
9.67196	1.83632	7.6851	4.92319	0.0149807
0.475121	4.39031	0.300287	6.19379	0.0618574
0.49653	0.530109	1.66408	0.348332	0.00260171
8.13236	0.896729	1.09996	0.0306263	1.71158
1.58645	8.83731	0.033821	8.19895	0.85974
6.87215	6.39771	12.8037	8.02602	7.69861
7.90184	10.1683	8.14121	6.61632	0.5062
4.10303	1.36613	6.84545	15.1335	6.92852
8.69228	12.2597	6.37087	5.18241	0.644726
0.440912	0.303429	9.26586	3.54271	0.0837557
0.928052	9.32841	0.474043	0.778286	1.06891
7.25466	3.154	4.3468	3.97762	5.8536
0.379403	2.98474	2.0554	7.66276	0.29724
0.595091	2.24034	0.731227	9.18302	11.4805
0.148167	11.3466	8.33724	13.7735	9.81193
0.788873	4.50924	9.21744	9.22747	2.71976
2.4134	9.82109	4.26336	0.0403865	13.8803
10.4196	11.1207	0.389788	1.08462	0.278038
6.68337	2.06011	6.24901	7.5673	15.0168
0.0894707	8.90755	10.6032	0.0426322	0.433684
10.2457	0.299158	2.33566	0.0815473	0.981477
1.81457	0.082382	10.1411	0.350454	0.309932
1.3093	1.34682	0.228013	0.230903	12.8335
8.20127	10.5744	3.29009	9.37461	6.02048
8.1668	0.132802	10.7823	0.994428	0.628349
6.34016	19.406	0.180473	5.87421	0.179558
0.787684	8.30781	4.42048	11.614	0.0911585
2.89447	8.49281	1.82619	5.82975	1.83648
1.539	4.55632	6.81028	1.01305	2.93853
0.611685	0.917429	1.33159	6.91698	1.78263
5.09744	0.207947	1.39741	2.69894	11.7784
10.691	5.09768	0.872723	0.382543	0.889397
12.6473	2.01493	0.479642	2.12621	9.77479
1.26606	0.90524	2.85401	9.41975	16.2995
5.20381	1.54033	10.7884	0.157445	4.0598
0.626261	6.45093	2.9619	0.425407	0.336267
10.7585	7.35726	19.109	0.465617	0.506369
3.90251	6.19597	6.63183	5.47012	0.321115
1.25226	0.601605	7.91974	3.2346	12.6018
1.30744	8.25951	5.12679	2.692	1.06776
0.767502	10.2528	1.75975	8.34574	6.9654
2.52569	7.37003	8.8365	10.1735	0.778366
2.33852	0.541499	8.64908	11.2542	11.2454
0.973161	13.2957	11.053	9.69345	0.508408
7.86551	13.5346	10.7165	4.53219	7.91389
5.76016	1.99453	3.0342	1.75381	10.9333
2.34655	1.94852	5.34577	6.68481	2.08233
16.9895	8.76111	1.73592	3.66493	1.57348
7.00379	9.93211	1.18146	0.504081	2.35602
0.00287574	0.237482	15.9398	0.215102	0.540176
0.992715	0.914785	1.04763	11.8381	11.6561
10.2596	0.5045	0.223599	0.66154	8.98659
0.442626	12.2862	12.4083	8.74227	7.46493
4.57885	5.19143	6.57242	14.5753	17.759
9.95957	9.36392	4.63393	8.43698	8.79202
13.1324	12.033	11.2725	0.565009	0.296682
1.14832	11.4389	3.11393	8.76268	0.199378
0.430796	6.11191	0.527959	8.03048	0.281252
1.66332	11.8699	0.11411	0.0242543	2.4507
9.23316	13.0783	1.76614	7.12214	12.2617
0.663895	0.985754	10.0392	0.723466	14.6194
8.4928	0.741321	0.495568	7.40405	10.244
5.93913	1.67029	9.24531	0.0285751	10.1176
0.603389	0.0400287	0.0937511	1.52428	0.131322
0.104816	8.69254	4.50773	5.0357	7.89539
1.30843	10.2842	6.38573	2.25999	10.5557
0.582927	8.70733	1.44025	0.384151	5.64533
8.8488	1.24647	1.72394	1.91244	9.46267
1.00321	0.285882	1.78057	8.81105	3.97714
2.86291	1.45731	17.1965	7.70492	8.45536
0.503303	10.2015	3.42336	0.794948	0.517368
0.0181886	2.67376	5.43802	6.28281	0.286725
7.30071	1.69289	7.93132	0.104821	0.624821
9.25982	13.7722	0.58103	1.12426	9.35914
5.0786	9.28283	0.823252	3.18993	0.332213
0.765719	1.05075	0.642084	7.16399	0.699938
6.82366	1.34928	11.2205	17.4121	0.155283
0.776674	1.60633	0.0995685	8.0423	0.9235
6.11391	0.780582	2.02242	0.497691	12.1885
0.882288	4.38091	0.544792	2.66192	0.586617
4.81651	0.887831	0.49604	13.1087	0.190187
11.8143	10.6879	11.0921	1.24989	2.70536
5.03615	16.0213	0.923656	0.205654	0.400188
6.76079	3.49559	5.04893	3.7746	10.5256
11.3299	14.1381	2.33645	8.6425	5.55664
15.8779	2.84911	0.915097	0.865011	0.618317
1.25429		10.3888	9.50409	9.04766
6.082		2.37384	8.17301	2.87535
8.36975		11.966	3.77697	0.954333
1.06162		6.95468	1.94065	15.203
10.011		1.64874	11.9502	14.1155
2.14939		3.62078	10.8065	0.339129
6.8211		1.3862	0.300617	3.20972
12.2428		7.31526	0.127775	6.74835
15.5568		0.41985	0.315884	0.487821
2.76502		12.6964	1.33267	0.952118
2.44319		5.63293	3.22073	10.8309
1.92532		0.0598041	15.3609	4.64105
		2.16897	0.841863	6.74255
		11.0931	8.99833	1.42354
		3.80229	5.61669	6.85905
		0.463779	0.0174273	2.61702
		0.59838	3.06941	13.9855
		3.44276	10.3261	0.345075
		0.838166	11.7851	4.8289
		12.3042	2.68081	0.282443
		7.50984	1.24724	4.57113
		0.479902	1.79649	0.9935
		5.94099	2.15041	6.60438
		4.14354	0.669625	0.0461149
		0.583247	3.69484	0.159175
		2.29275	9.08359	6.62997
		9.89989	0.562561	1.24739
		8.93038	0.653188	2.13266
		11.4975	4.71524	2.67696
		12.4617	0.559312	2.0291
		0.703773	1.08396	7.38638
		2.71274	0.114795	13.9628
		10.3653	1.55276	6.22202
		1.41859	1.35002	14.7267
		0.892543	3.71485	10.1245
		13.3937	11.8473	9.04263
		9.54091	0.0294243	8.60277
		2.0158	3.89583	8.34531
		0.261308	6.57298	8.39994
		0.719748	11.8347	11.2265
		0.656415	0.273356
		2.72424	2.59669
		7.01093	3.30157
		6.11838	16.6067
		9.30754	14.5293
		12.4062	2.30388
		1.60099	3.35104
		4.854	12.3474
		0.759095	1.92037
		7.56848	4.43719
		0.301431	4.19159
		7.56859	6.33432
		0.0778281	8.4737
		6.48764	0.797359
		2.03151	7.29236
		0.71932	1.00292
		2.09297	3.22246
		0.429253	8.64599
		13.2073	13.723
		8.88568	0.604324
		0.363804	11.1453
		0.116212	0.0271724
		1.2734	0.290626
		0.0517251	10.4386
		10.1114	1.7368
		9.71013	1.29184
		1.32876	1.18189
		1.12081	0.44581
		12.6491	9.35359
		10.5251	3.78224
		1.42453
		6.67745
		1.78027
		1.33157
		0.239638
		0.345373
		0.471073
		6.17718
		1.05548
		2.37484
		7.03139
		0.194104
		0.338496
		1.20294
		0.201063
		8.86097
		2.01028
		0.27548
		1.1789
		9.82104
		1.75149
		0.547027
		3.41306
		0.812654
		10.6564
		4.91313
		1.97156
		0.295534
		0.639254
		2.3942
		0.637889
		1.72663
		0.257201
		0.604229
		0.927801
		11.0466
		2.26197
		0.0275565
		3.6378
		9.41337
		8.35512
		1.91931
		0.448717
		9.33999
		9.41836
		1.82653
		2.19146
		10.9507
		9.11067
		2.22063
		0.579398
		0.650457
		8.26742
		10.2726
		9.53586
		8.30055
		9.28901
		8.99595
		9.98668
		9.94695
		8.37267
		10.1042
		0.68732
		1.97461
		2.90419
		9.77277

## Sheet: Figure 2G
Figure 2G
Moving speed of FtsN's N-terminal mutant fusions, including all the speeds belong to stationary and moving populations
Raw speed meaurements
FtsN(D5N)	FtsN(∆Cyto-TM)
6.05663	3.41629
3.7519	11.2223
22.2254	0.961298
8.57358	0.25869
4.21313	0.0277536
3.71714	1.02638
1.26938	4.72396
9.44436	2.45536
6.17032	8.52375
9.73076	11.1726
8.35425	12.5071
4.03658	13.8829
8.74055	0.552095
10.4341	4.76972
0.604092	9.74982
15.1171	0.21379
0.173811	0.225229
8.72792	8.03107
0.898096	1.50962
10.2903	1.85551
0.138927	0.732576
2.3602	2.40663
12.5301	19.3647
9.90731	8.25912
2.5031	0.97328
7.49905	0.345612
2.02222	8.25718
16.8405	3.03881
0.977083	9.51124
0.774512	12.8139
0.714838	1.99852
11.2907	0.127308
2.45585	7.92994
3.75277	0.903392
13.3688	1.65271
0.93977	3.23975
0.823721	7.80257
1.57285	0.114766
8.08585	9.50045
7.7208	2.65847
2.64442	1.88967
0.722315	0.0667644
0.118718	2.18682
0.245467	13.5138
1.06483	1.18325
0.735589	0.644347
2.33728	9.39893
10.4821	5.13755
7.64572	10.0235
6.29731	0.0388563
10.8249	8.2109
7.23643	0.177437
22.8434	5.36966
2.58525	2.43776
1.15704	4.63184
0.2345	10.3936
7.00928	2.49684
2.11574	0.231268
5.64071	0.0744042
9.97895	4.92372
8.32585	0.485455
22.2232	7.35955
7.54593	8.48212
1.73248	6.19231
9.71936	9.39039
1.25995	3.94846
0.2404	0.0264819
1.63927	7.67698
8.18836	0.670567
15.397	0.155385
1.66474	10.3788
5.92018	0.0624407
1.752	7.60095
6.15943	5.30986
11.9186	0.319116
7.65574	0.323998
3.82769	7.48217
4.32089	0.935387
9.62903	10.9975
5.75623	6.33582
1.50811	6.61377
1.63874	0.418402
5.0931	3.73221
0.392812	8.33013
2.86125	8.52641
7.32445	11.9621
8.08598	1.28648
1.88469	6.89711
4.84518	1.0849
5.32631	5.6383
12.7564	1.35999
8.71636	2.30056
2.07713	1.24736
10.2625	0.131928
0.283613	15.8518
1.07746	0.930742
8.16016	0.804989
6.28435	9.74943
11.3191	3.44821
8.73207	1.48394
2.31035	15.5623
12.758	0.598296
15.9396	9.13965
6.90503	0.57087
13.9988	5.6649
1.27813	0.472436
4.77935	4.80917
13.4128	9.47769
14.1273	4.99398
12.0347	10.2293
3.45832	8.32524
16.5337	0.318714
7.17734	1.29514
8.43028	9.06364
4.39108	8.67868
6.00206	3.60081
4.18715	1.40148
12.8147	7.90519
1.09918	10.8471
10.9861	10.4441
5.09954	4.25384
14.9548	10.0133
1.37397	8.04368
1.19296	5.29497
10.0543	10.6491
9.57063	9.43497
0.727159	17.665
3.39155	1.19203
4.44028	5.34118
5.19894	0.333201
13.3059	0.936831
5.25179	0.351396
1.29889	14.4126
13.1921	0.784019
6.79866	9.30393
4.54503	1.07709
16.1471	0.894198
0.424481	6.34985
1.93721	1.31348
0.473197	0.281537
10.8011	7.29703
1.73572	12.2519
9.99122	10.8319
10.4936	12.0197
17.3172	0.190442
14.2488	0.319888
7.96487	17.6787
7.02698	1.69655
2.93289	2.36625
0.532028	2.42528
13.3729	9.27325
10.4688	4.36142
0.407072	0.566869
0.322308	0.159867
0.957368	7.33614
7.793	1.67777
6.65266	9.14119
2.41714	0.277789
6.27712	7.29227
18.7561	0.163387
12.8613	8.85887
14.5071	0.403077
9.27634	3.65864
7.91577	4.33277
5.83518	1.51238
6.80267	3.45434
6.28026	0.0730368
4.00702	8.26101
11.8419	15.5478
14.2823	9.83961
4.77277	3.43524
8.58456	11.7948
12.6902	2.29342
1.73636	0.441275
9.41641	6.19265
0.683945	0.0244526
0.317557	1.2696
5.94666	14.9523
10.0431	1.42044
8.4908	11.5457
0.135053	1.17271
16.5697	12.6794
8.90554	4.25842
16.0374	4.47438
8.29083	0.486192
18.3125	8.40508
2.35958	8.5577
15.4422	2.84115
9.21677	7.82858
8.2036	2.25616
10.3623	0.228702
13.0563	9.11734
1.01633	0.707453
9.6119	0.452072
1.09711	7.81173
8.44765	0.71951
6.54275	2.55623
10.7389	1.38397
1.61205	8.05087
1.52966	1.82254
0.598679	1.39447
3.1588	4.7911
6.97407	0.546191
	0.470218
	0.263849
	0.573141
	5.74808
	2.26617
	0.125347
	1.03697
	1.34517
	5.84428
	0.531962
	8.47863
	5.77609
	4.70319
	9.41849
	0.42477
	6.50667
	2.92249
	0.491221
	7.93969
	0.332828
	0.196315
	2.21268
	3.67122
	3.80943
	1.06061
	5.60865
	1.97668
	3.04701
	14.2092
	0.113138
	7.92961

## Sheet: Figure 2H
Figure 2G
Moving speed of FtsN molecules in different ftsZ GTPase mutant background strains, only including the moving population; moving speed of FtsN's N-terminal mutant fusions, only including the moving population
Raw speed measurements (nm/s)								Plotting	FtsZ treadmilling data from Yang et al. 2017, PMID 28209899
ftsZ(WT)	ftsZ(E238A)	ftsZ(E250A)	ftsZ(D269A)	ftsZ(G105S)	FtsN(D5N)	FtsN(∆Cyto-TM)		ftsZ mutant	FtsZ treadmilling speed (nm/s)	Error (s.e.m.)	FtsN speed (nm/s)	Error (s.e.m.)	P_moving %	FtsN(D5N) speed (nm/s)	Error (s.e.m.)	P_moving %	FtsN(∆Cyto-TM) speed (nm/s)	Error (s.e.m.)	P_moving %
5.47551	17.884	14.8652	9.74946	21.8636	6.05663	11.2223		G105S	9.7	1	10	0.4	42
16.7556	6.12057	15.7839	5.79364	10.1761	8.57358	8.52375		D269A	14.3	1.3	9.4	0.3	42
8.76736	8.14636	6.69331	6.49713	7.12677	4.21313	11.1726		E250A	17.4	1.6	9.3	0.3	44
21.0074	11.1555	10.5182	13.2528	8.30847	3.71714	12.5071		E238A	23.8	2.9	10.5	0.4	43
14.9904	24.0749	14.8711	6.82911	12.2047	9.44436	13.8829		WT	28	1.2	9.6	0.4	44	9.9	0.4	43	9.1	0.3	40
7.53956	8.81248	12.8744	10.0927	5.20038	6.17032	4.76972
9.41225	12.2846	14.0185	3.3213	5.26911	10.4341	9.74982
13.2534	9.00766	9.06199	4.71375	7.49555	15.1171	8.03107
4.39007	8.57081	13.3518	4.35253	7.04411	8.72792	19.3647
11.4326	14.4077	5.32895	10.5843	9.00225	10.2903	8.25912
11.7848	6.57998	9.54367	9.06109	7.97598	9.90731	8.25718
14.5511	12.4004	5.73432	9.74646	15.4424	16.8405	9.51124
8.20592	12.0176	15.8226	10.2265	16.8388	11.2907	12.8139
6.7368	9.56333	7.40437	21.0171	12.926	13.3688	7.92994
6.70322	9.32079	11.6351	12.5298	11.2575	8.08585	7.80257
15.0767	14.2156	5.70352	8.13762	4.99256	7.7208	13.5138
4.86271	15.0997	10.7202	14.6604	4.97221	2.64442	9.39893
14.838	10.7282	9.35842	8.3657	10.3443	10.4821	10.0235
6.47061	11.0553	6.97777	5.09608	12.368	7.64572	8.2109
5.16729	7.61048	13.1267	8.76573	10.7428	6.29731	5.36966
9.62625	8.50398	12.6028	9.79668	19.8856	10.8249	10.3936
7.88699	8.41082	14.4599	12.2962	7.05405	9.97895	4.92372
6.1942	8.61793	6.41861	10.8962	11.4095	7.54593	7.35955
5.7766	6.05949	9.13557	10.3572	11.9096	8.18836	8.48212
13.95	10.156	7.64449	9.49749	8.85472	15.397	6.19231
9.04345	8.83731	6.48653	13.4426	7.24853	5.92018	9.39039
16.7634	10.1683	8.59033	9.43846	5.45313	9.62903	7.67698
10.0756	12.2597	12.0248	8.77913	6.92852	5.0931	10.3788
9.88721	9.32841	7.33656	4.92319	5.8536	7.32445	7.60095
5.47386	11.3466	5.8576	6.19379	9.81193	8.08598	7.48217
8.97388	9.82109	5.54976	8.19895	13.8803	12.7564	10.9975
9.03217	11.1207	12.9815	8.02602	15.0168	8.71636	6.61377
9.39186	8.90755	7.6851	6.61632	12.8335	10.2625	8.33013
14.2619	10.5744	12.8037	15.1335	6.02048	11.3191	11.9621
9.67196	19.406	8.14121	7.66276	11.7784	8.73207	15.8518
6.87215	8.30781	6.84545	9.18302	9.77479	12.758	9.74943
7.90184	8.49281	6.37087	13.7735	16.2995	15.9396	15.5623
8.69228	4.55632	9.26586	9.22747	4.0598	13.9988	9.13965
7.25466	5.09768	8.33724	7.5673	12.6018	4.77935	5.6649
10.4196	6.45093	9.21744	9.37461	6.9654	13.4128	9.47769
6.68337	7.35726	4.26336	5.87421	11.2454	16.5337	4.99398
10.2457	6.19597	6.24901	11.614	7.91389	7.17734	10.2293
8.20127	8.25951	10.6032	9.41975	10.9333	6.00206	8.32524
8.1668	10.2528	10.1411	5.47012	11.6561	10.9861	9.06364
6.34016	13.2957	3.29009	8.34574	8.98659	5.09954	8.67868
10.691	13.5346	10.7823	10.1735	7.46493	10.0543	3.60081
12.6473	8.76111	4.42048	11.2542	17.759	9.57063	7.90519
5.20381	9.93211	6.81028	9.69345	8.79202	4.44028	10.8471
10.7585	12.2862	10.7884	4.53219	12.2617	5.19894	10.4441
7.86551	9.36392	19.109	6.68481	14.6194	13.3059	10.0133
5.76016	12.033	6.63183	11.8381	10.244	13.1921	8.04368
10.2596	11.4389	5.12679	8.74227	10.1176	4.54503	5.29497
9.95957	6.11191	8.64908	14.5753	7.89539	16.1471	10.6491
13.1324	11.8699	11.053	8.43698	10.5557	10.8011	9.43497
9.23316	13.0783	10.7165	8.76268	5.64533	9.99122	17.665
8.4928	8.69254	5.34577	8.03048	9.46267	10.4936	5.34118
5.93913	10.2842	15.9398	7.12214	8.45536	14.2488	14.4126
8.8488	8.70733	12.4083	5.0357	9.35914	7.96487	9.30393
9.25982	10.2015	6.57242	8.81105	12.1885	7.02698	6.34985
6.82366	13.7722	11.2725	7.70492	10.5256	13.3729	7.29703
6.11391	9.28283	10.0392	7.16399	5.55664	10.4688	12.2519
11.8143	10.6879	9.24531	17.4121	9.04766	6.27712	10.8319
5.03615	16.0213	6.38573	8.0423	15.203	18.7561	12.0197
6.76079	14.1381	17.1965	13.1087	14.1155	12.8613	17.6787
11.3299		7.93132	8.6425	6.74835	14.5071	9.27325
15.8779		11.2205	9.50409	10.8309	9.27634	7.33614
6.082		11.0921	8.17301	6.85905	7.91577	9.14119
8.36975		5.04893	11.9502	13.9855	5.83518	7.29227
10.011		10.3888	10.8065	4.57113	11.8419	8.85887
12.2428		11.966	15.3609	6.60438	4.77277	3.65864
15.5568		6.95468	8.99833	7.38638	8.58456	4.33277
		7.31526	5.61669	13.9628	12.6902	8.26101
		12.6964	10.3261	6.22202	9.41641	15.5478
		5.63293	11.7851	14.7267	5.94666	9.83961
		11.0931	9.08359	10.1245	10.0431	11.7948
		12.3042	4.71524	9.04263	8.4908	6.19265
		7.50984	11.8473	8.60277	16.5697	14.9523
		5.94099	3.89583	8.34531	8.90554	11.5457
		4.14354	6.57298	8.39994	16.0374	12.6794
		9.89989	11.8347	11.2265	8.29083	4.25842
		8.93038	16.6067		9.21677	4.47438
		12.4617	14.5293		8.2036	8.40508
		10.3653	12.3474		10.3623	8.5577
		13.3937	4.43719		8.44765	7.82858
		9.54091	6.33432		6.54275	9.11734
		7.01093	8.4737		10.7389	7.81173
		6.11838	7.29236		6.97407	8.05087
		9.30754	8.64599			4.7911
		12.4062	13.723			5.74808
		4.854	11.1453			8.47863
		7.56848	10.4386			9.41849
		7.56859	9.35359			6.50667
		6.48764				7.93969
		13.2073				3.80943
		8.88568
		10.1114
		9.71013
		12.6491
		10.5251
		6.67745
		6.17718
		7.03139
		8.86097
		9.82104
		10.6564
		4.91313
		11.0466
		3.6378
		9.41337
		8.35512
		9.33999
		9.41836
		10.9507
		9.11067
		8.26742
		10.2726
		9.53586
		8.30055
		9.28901
		8.99595
		9.98668
		9.94695
		8.37267
		10.1042
		9.77277

## Sheet: Figure 2J
Figure 2J
Moving speed of FtsN(Cyto-TM) in different ftsZ GTPase mutant background strains, including all the speeds belong to stationary and moving populations
Speed measurements (nm/s)
ftsZ(WT)	ftsZ(E238A)	ftsZ(E250A)	ftsZ(D269A)	ftsZ(G105S)
17.4937	30.6032	0.717926	11.9813	3.98557
28.9502	24.0141	14.4769	1.06105	5.88763
72.0525	29.5224	1.1271	1.12932	7.50009
30.3774	18.914	33.9937	15.5699	2.28037
45.6661	12.9713	2.89364	13.9113	12.5266
31.4271	11.4492	28.6552	15.9496	21.8722
3.64991	1.59729	19.1302	16.2295	2.47561
18.1389	6.71392	4.65514	13.5902	10.3784
0.472611	16.3281	16.2415	20.6545	13.3527
39.4578	3.88017	50.5796	18.5808	4.15855
25.6088	16.359	5.03595	1.14296	14.562
22.3995	44.0846	12.7757	0.149492	2.49041
18.2443	25.1268	20.3478	0.188376	3.60188
0.482449	29.6094	16.7381	1.64083	8.99648
32.3719	24.9423	20.6749	0.326108	1.0472
17.0588	3.26097	22.8576	0.450861	1.18828
0.320474	0.00823971	2.82015	12.0794	1.5154
2.88659	10.7607	19.0296	13.8388	7.09833
6.04064	17.2501	20.5875	0.00084557	2.20698
27.2365	22.4946	1.14511	10.4903	3.19115
31.1664	3.05979	15.5882	1.07792	9.53373
1.76661	0.0224205	17.1234	1.73951	10.2426
2.00391	1.25353	44.1509	0.532957	7.09831
16.2816	1.1946	11.6734	16.2593	11.7004
0.897256	3.14793	31.6049	6.25503	9.06342
0.459535	19.1282	2.29825	11.5522	7.16616
19.9806	20.864	0.496839	21.6286	6.75985
7.01938	1.89544	3.07703	16.6766	7.93403
23.9291	24.1053	15.3514	17.7337	16.2451
25.7664	2.91257	18.8877	11.8526	13.4454
0.501664	37.4807	31.2605	0.320517	8.62136
3.47431	18.3497	2.04114	26.417	5.19971
2.69543	18.9756	20.7633	6.73122	3.40926
1.80171	30.6471	1.40187	0.821923	2.78512
1.59612	25.7466	15.4286	17.2297	1.61225
1.06733	35.195	3.4221	2.65011	17.595
11.4881	23.6968	9.15184	0.852107	4.12556
0.165896	7.44078	9.86648	12.0176	2.11665
16.3185	2.18992	2.15298	15.3745	1.70233
18.8158	3.88079	0.287859	4.50183	1.65413
5.04058	3.15336	11.5224	19.656	2.22356
0.700143	39.5495	19.2177	21.069	13.6737
27.5218	23.3904	18.7442	1.64388	13.0994
1.03645	3.52455	2.0175	2.53523	9.14829
3.853	16.0233	27.1012	1.05927	10.7042
3.75173	13.2565	1.07162	3.34087	11.9363
2.47497	30.9688	13.358	22.181	1.32476
0.800144	1.33201	10.9538	22.7135	4.58885
2.58184	41.9	24.3881	32.5211	12.7034
1.00681	16.3627	2.74041	21.2445	4.77348
3.8449	1.05105	19.5504	2.18976	0.849646
2.49317	0.902595	15.0869	4.59769	9.97581
0.917333	0.130659	0.797598	0.957175	0.861911
2.17485	65.5971	5.93044	15.6036	0.486738
13.2299	2.99466	17.7488	5.36809	2.1005
37.1935	1.69464	19.3988	14.2236	5.44934
47.6222	24.869	22.0427	7.08009	8.57887
0.0364859	0.716959	39.2854	0.869244	8.90053
0.602239	16.7025	0.700549	14.4063	7.25928
18.448	8.45165	21.7166	17.6672	1.9998
35.5506	23.4102	1.47595	14.7129	0.142731
21.567	47.2884	15.641	21.5648	0.576667
67.7236	0.307882	0.8504	0.265866	6.46982
41.1898	19.1966	0.105191	0.0898003	0.233967
2.83296	26.0186	0.624555	5.08695	5.75958
3.64406	26.423	19.4451	16.6103	6.12658
0.191162	19.4456	2.66615	0.0456184	4.82101
0.776641	40.2903	25.5276	8.98552	8.33502
1.91988	14.4325	5.80355	1.44575	0.641803
0.729015	46.6186	1.36045	14.5392	7.62904
1.35148	29.3465	2.97572	0.446025	13.1872
21.2686	49.4958	15.6938	11.8887	0.67075
39.1376	21.372	4.0765	0.0259995	9.8084
29.6509	26.3568	4.30839	0.710864	1.62478
48.6817	23.7522	3.68789	13.4691	1.4585
50.136	31.5942	5.83851	18.1037	0.44133
25.3822	32.7229	0.906072	0.639637	6.55738
22.3588	23.6292	23.1559	0.161189	1.17918
28.5721	26.4662	3.66519	0.65501	0.482742
30.5541	24.3332	7.54892	0.340763	13.6216
27.3103	5.7011	22.7976	0.0486673	0.451269
31.1171	36.2688	33.5476	19.3264	2.28147
23.7523	0.573649	29.9967	0.467497	0.858106
17.8391	2.05912	17.877	1.05456	4.73561
38.9153	0.850458	0.422451	1.11102	8.52676
18.9799	1.82673	3.37594	3.02111	6.11212
35.7812	21.5226	23.2605	13.7963	5.92409
28.3684	20.9711	0.425842	7.67528	9.04719
41.1575	4.78522	23.322	11.3199	0.820425
20.9469	16.5599	19.3469	13.7873	1.21622
24.3184	0.0479356	1.21467	0.641151	8.27898
27.5885	13.7747	30.2968	0.131023	9.42255
22.8567	3.89115	27.0437	7.62954	3.79969
27.0211	15.4082	1.75858	12.255	12.0923
20.8857	1.56924	23.2949	2.19045	0.48799
23.3742	0.411321	5.43065	0.000342815	16.4945
30.7699	3.08931		9.1783	13.4336
24.316	0.0192911		13.7578	6.80795
24.8552	0.929413		7.23005	1.617
0.434335	1.37667		0.376424	1.67754
1.63886	29.4428		1.94046	3.69244
23.0831	19.1248		2.08229	9.44819
0.519325	26.2101		9.66711	9.67393
36.9579	13.6067		0.895571	11.3148
23.1502	17.3116			3.76067
24.3329	0.382183			6.02182
27.5165	1.73366			0.679109
29.929	0.86111			7.42589
38.3327				1.96953
39.3433				1.64366
16.2896				4.82338
0.33671				3.12071
25.8473				6.57279
17.1556				2.03936
40.4928				4.51142
16.8879				1.76103
20.4598				15.7348
48.695				13.422
34.4457				5.66768
19.817				10.8494
26.2736				10.9432
22.5414				5.28455
3.70785				15.5507
17.1347				18.6242
0.40748				10.0244
0.35695				11.7376
26.4147				14.1027
21.331				0.687319
17.0576				26.243
3.04203				11.5899
				13.9456
				0.275697
				14.0947
				3.90137
				11.3722
				0.1981
				0.889594
				10.0993
				1.41127
				8.41637
				11.0464
				9.64622
				7.1604
				1.86193
				6.85777
				11.3064
				1.09895
				6.45461
				9.9988
				9.02835
				10.4659
				9.89577
				0.360292
				0.522323
				1.05343
				2.72113
				2.23661
				3.79891
				5.80931
				0.0158396
				0.448945
				3.08535
				10.1217
				3.57097
				0.463991
				5.60839
				0.0740876
				9.04286
				0.619399
				0.197398
				1.7677
				6.28216
				5.14243
				2.50213
				6.48335
				0.64508
				0.895109
				4.10571
				3.75308
				20.65
				1.70801
				8.2129
				4.04913
				5.38984
				9.47438
				4.26133
				3.95525
				0.354403
				2.63191
				2.00862
				1.31555
				0.505688
				8.55126
				4.6306
				0.695812
				2.17564
				15.4494

[truncated: 30 more sheets: Figure 2K, Figure 3A, Figure 3B, Figure 3C, Figure 3D, Figure 3E, Figure 4B, Figure 4C, Figure S2B, Figure S4A, Figure S4B, Figure S4C, Figure S4D, Figure S4E, Figure S5A, Figure S5B, Figure S5C, Figure S6B, Figure S6C, Figure S7B …]
